# Supplementary material for: Comprehensive Kinase Activity Profiling Revealed the Kinase Activity Patterns Associated with the Effects of EGFR Tyrosine Kinase Inhibitor Therapy in Advanced Non-Small-Cell Lung Cancer Patients with Sensitizing EGFR Mutations
Source: Proteomes. 2023 Feb 5;11(1):6. doi: 10.3390/proteomes11010006 (PMC9944465; doi:10.3390/proteomes11010006)
Supplement: Supplementary file 1 [file proteomes-11-00006-s001.zip]

Archive with 5 entries (5 files):
- Supplementary_Table1_raw.xlsx
- Supplementary_table2_clustering_analysis.xlsx
- Supplementary_table3_network.xlsx
- Supplementary_table4_ttest_prognosis.xlsx
- Supplementary_table5_network_prognosis.xlsx
