# Supplementary material for: Comprehensive Kinase Activity Profiling Revealed the Kinase Activity Patterns Associated with the Effects of EGFR Tyrosine Kinase Inhibitor Therapy in Advanced Non-Small-Cell Lung Cancer Patients with Sensitizing EGFR Mutations
Source: Proteomes. 2023 Feb 5;11(1):6. doi: 10.3390/proteomes11010006 (PMC9944465; doi:10.3390/proteomes11010006)
Supplement: Supplementary file 1 [file proteomes-11-00006-s001.zip › Supplementary_Table1_raw.xlsx]

## Sheet: 20201220_input_pamstation
Supplementary table 1 Raw data of kinase activity in 18 samples
Description	ID	UniprotAccession	Protein name	Sequence	Tyr	average	LOG2	KF1	KF2	KF4	KF5	KF1.1	KF2.1	KF3	KF6	KF3.1	KF4.1	KF5.1	KF6.1	KF7	KS1	KS3	KF7.1	KS1.1	KS2	UT2	KS2.1	KS3.1	UT1	UT2.1	UT3	OS1	IS1	IS2	UT3.1	OS1.1	OS2	NU1	OS2.1	IS1.1	IS2.1	NU1.1
Protein 4.1 (Band 4.1) (P4.1) (EPB4.1) (4.1R).	41_654_666	P11171	EPB41	LDGENIYIRHSNL	[660]	235.222	7.87788	397.642	518.189	357.585	35.1887	126.906	624.245	201.868	241.623	111.17	238.17	19.3962	138.66	175.981	118.774	367.509	293.415	192.057	140.132	647.094	110.472	347.132	304.075	363.245	267.849	348.925	76.1509	104.415	313.132	435.906	94.3774	96.9623	109.038	93.0377	100.132	122.302
Acetylcholine receptor subunit delta precursor.	ACHD_383_395	Q07001	CHRND	YISKAEEYFLLKS	[383, 390]	7.59784	2.92559	27.1132	27.6604	21.3774	-2.5283	7.22642	35.3396	6	19.0566	-1.43396	18.4906	-6.11321	15.283	8.4717	1.49057	15.0566	8.66038	4.43396	-0.792453	42.3585	0.320755	10.0943	11.6604	17.6415	3.56604	25.1887	-8.20755	-13.5094	8.18868	14.3962	-12.0189	-16.2264	-2.67925	-12.2642	-1.45283	-5.92453
Annexin A1 (Annexin-1) (Annexin I) (Lipocortin I) (Calpactin II)(Chromobindin-9) (p35) (Phospholipase A2 inhibitory protein).	ANXA1_14_26	P04083	ANXA1	IENEEQEYVQTVK	[21]	152.394	7.25166	239.83	183.509	217.094	29.0377	78.5094	214.283	101.792	87.8868	101.943	290.132	19.3396	118.208	162.887	121.057	396.509	173.509	114.849	158.698	288.321	179.453	382.792	264.566	226.66	142.34	196.453	38.9811	55.1887	194.585	261.377	44.2075	73.283	42.9057	34.1887	53.1321	46.2642
Annexin A2 (Annexin-2) (Annexin II) (Lipocortin II) (Calpactin I heavychain) (Chromobindin-8) (p36) (Protein I) (Placental anticoagulantprotein IV) (PAP-IV).	ANXA2_17_29	P07355	ANXA2	HSTPPSAYGSVKA	[24]	34.2749	5.09908	60.6792	36.283	33.1887	0	20.6981	51.2264	25.6792	31.5849	14.1321	48.6038	-0.566038	37.434	44.0189	11.4717	99.1132	66.5472	33.3774	28.6981	173.151	14.8679	73.5094	51.1698	77.1509	20.3208	50.0755	-2.0566	1.35849	33.6792	50.1509	10.283	-0.584906	-0.396226	-2.75472	1.01887	6.50943
NA	ART_004_EAIYAAPFAKKKXC	NA	-	EAIYAAPFAKKK	NA	673.615	9.39578	1007.98	1199.09	972.943	74.1698	344.736	1354.74	355.906	800.792	313.358	949.849	56.4717	765.547	633.604	512.585	1044.6	794.34	739.245	472.792	2157	400.509	1025.42	1008.68	1417.66	658.491	1095.09	145.981	197.245	716.66	1149.38	159.623	264.528	174.679	176.755	181.642	254.415
Band 3 anion transport protein (Anion exchange protein 1) (AE 1)(Solute carrier family 4 member 1) (CD233 antigen).	B3AT_39_51	P02730	SLC4A1	TEATATDYHTTSH	[46]	16.2469	4.02209	33.6604	23.6226	18.4151	2.03774	12.9623	32.3019	15.4151	12.8113	12.3774	37.7547	0.773585	22.0189	23.5849	12.3208	40.0566	27.3019	24.4528	21.6415	68.6792	14.2642	32.9057	33.2453	30.4151	9.24528	15.9057	-4.45283	-0.415094	6.73585	29.1132	-8.33962	-11.3396	-5.07547	-1.88679	-4.11321	-9.75472
Calmodulin (CaM).	CALM_95_107	P62158	CALM1	KDGNGYISAAELR	[100]	34.7067	5.11714	67.5472	47.0189	53.9623	0.622642	23.9057	63.0189	24.9623	43.717	21.5849	67.1132	1.54717	38.717	41.4151	19.3585	54.6415	61.7359	40.0943	27.4528	87.4906	30.0755	64.9623	62.0943	52.7736	37.9811	40.4528	6.30189	6.33962	48.3774	53.6604	6.16981	0.886792	4.84906	2.84906	2.90566	8.15094
E3 ubiquitin-protein ligase CBL (EC 6.3.2.-) (Signal transductionprotein CBL) (Proto-oncogene c-CBL) (Casitas B-lineage lymphoma proto-oncogene) (RING finger protein 55).	CBL_693_705	P22681	CBL	EGEEDTEYMTPSS	[700]	172.082	7.42696	397.302	236.604	365.849	32.3208	127	276.509	129.925	134.981	123.717	411.547	24.2453	135.453	180.509	132.377	431.472	227.849	153.792	277.113	308.264	237.623	407.321	299.755	200	91.9623	148.019	24.6792	37.0189	107.245	194.604	32.0566	37.4906	32.3208	8.4717	29.9811	27.5094
T-cell surface glycoprotein CD3 zeta chain precursor (T-cell receptorT3 zeta chain) (CD247 antigen).	CD3Z_116_128	P20963	CD247	KDKMAEAYSEIGM	[123]	71.4447	6.15876	105.943	262.83	104.698	7.92453	36.8679	275.792	56.7736	68.0943	35.8491	99.7358	4.26415	62.6415	62.1509	40.7925	161.396	77.0943	42.1509	47.6415	173.736	35.1509	151.396	123.113	127.811	44.5849	87.6604	6.30189	7.81132	58.7547	109.868	13.8302	1.56604	5.92453	-2.16981	7.50943	-4.92453
T-cell surface glycoprotein CD3 zeta chain precursor (T-cell receptorT3 zeta chain) (CD247 antigen).	CD3Z_146_158	P20963	CD247	STATKDTYDALHM	[153]	27.8032	4.79718	43.8679	40.6604	32.3585	2.41509	13.2453	30.3585	18.3774	17.2075	19.7358	43.6981	0.962264	27.7358	41.0755	19.9434	104.774	44.0755	22.4528	21.2642	103.604	18.6415	83.9245	51.9057	56.6981	19.5094	42.3774	-4.4717	2.32075	17.2642	46.8113	-1.90566	-3.69811	0.849057	-8.58491	2.84906	0.811321
B-cell antigen receptor complex-associated protein alpha-chainprecursor (Ig-alpha) (MB-1 membrane glycoprotein) (Surface IgM-associated protein) (Membrane-bound immunoglobulin-associated protein)(CD79a antigen).	CD79A_181_193	P11912	CD79A	EYEDENLYEGLNL	[182, 188]	5035.12	12.2978	6226	13052	6283.33	489.132	91.7531	12168	2659.31	5135.67	2296.62	5300.33	391.075	4909.67	3676	2697.38	7142	3634.33	2762.62	2112.85	9250	2461	7312	6483.67	8558	8300	12846	1876.15	2249.62	8384	14206	1909.31	2662.54	2013.31	1932.15	2151.77	2605.46
Cell division protein kinase 2 (EC 2.7.11.22) (p33 protein kinase).	CDK2_8_20	P24941	CDK2	EKIGEGTYGVVYK	[15, 19]	486.463	8.92619	567.585	1076.89	465.189	39.2642	186.736	1198.04	256.377	328.981	284.792	628.585	35.1887	445.113	509.755	330.075	873.887	595.679	442.283	271.698	1626.54	240.019	823.245	847.34	1095.02	564.962	755.34	98.9811	156.491	601.774	929.943	122.604	138.698	130.774	101.566	132.245	124.566
Cell division protein kinase 7 (EC 2.7.11.22) (EC 2.7.11.23) (CDK-activating kinase) (CAK) (TFIIH basal transcription factor complexkinase subunit) (39 kDa protein kinase) (P39 Mo15) (STK1) (CAK1).	CDK7_157_169	P50613	CDK7	GLAKSFGSPNRAY	[169]	12.9633	3.69637	17.0566	52.4717	19.3019	2.30189	4.98113	46.5472	9.41509	17	2.16981	16.8302	-2.43396	20.6604	13.4151	3.98113	8.77358	8.39623	-1.60377	-4.45283	19.2075	10.2075	8.37736	21.3208	17.2642	9.32076	22.6792	1.26415	4.9434	29.5283	35.6226	6.33962	6.92453	3.96226	9.32076	0.566038	12.0566
Proto-oncogene C-crk (p38) (Adapter molecule crk).	CRK_214_226	P46108	CRK	GPPEPGPYAQPSV	[221]	26.8712	4.74799	44.8113	47.6981	34.6038	4.32076	12.7547	53.2075	17.6981	21.2453	23.2075	69.4906	4.5283	32.6792	32.9245	23.2075	52.3962	39.3396	30.1132	24.3396	74.7358	19.1887	60.1132	62.2076	53	16.3019	24.3396	-0.90566	1.16981	19.8113	38.9057	8.0566	-1.07547	1.15094	-0.0377	-0.150943	-4.88679
Catenin beta-1 (Beta-catenin).	CTNB1_79_91	P35222	CTNNB1	VADIDGQYAMTRA	[86]	81.7774	6.35363	134.472	153.151	105.283	9.35849	41.0189	155.906	57.4717	73.3585	55.3396	137.755	11.0566	86.4528	94.4528	58.1132	181.981	99.4528	56.8113	50.9623	200.604	55.7736	211.151	166.642	158.509	58.2641	94.0189	17.8868	21.8679	82.4151	152.981	20.3396	10.6415	21.8868	6.79245	12.3962	7.64151
Neuronal migration protein doublecortin (Lissencephalin-X) (Lis-X)(Doublin).	DCX_109_121	O43602	DCX	GIVYAVSSDRFRS	[112]	35.4232	5.14662	49.6792	98.9623	44.3396	7.4717	14.5849	98.1509	22.6792	48.3962	12.4717	42.8113	1.62264	38.4717	25.1509	15.5472	42.3585	28.0755	23.5472	7.39623	79.3585	19.5094	51.5283	51.3962	54.5472	43.8302	76.3396	6.39623	4	52.9245	89.9811	10.3208	15.8302	14.5472	8.75472	10.566	28.2642
Dual specificity tyrosine-phosphorylation-regulated kinase 1A(EC 2.7.12.1) (Protein kinase minibrain homolog) (MNBH) (HP86) (Dualspecificity YAK1-related kinase) (hMNB).	DYR1A_312_324	Q13627	DYRK1A	CQLGQRIYQYIQS	[319, 321]	22.7256	4.50625	34.6226	64.0566	35.9057	-7.11321	12.0943	68.8679	9.28302	39.4906	5.54717	25.3774	-4.81132	25.4528	21.6415	1.28302	20.3396	24.0566	6.67924	-5.67925	44.1509	9	37.3774	29.2264	31.6604	33.4528	72.2642	-2	2.62264	55.566	99.5849	2.07547	5.37736	-0.415094	-1.9434	1.26415	-0.962264
Embryonal Fyn-associated substrate (HEFS).	EFS_246_258	O43281	EFS	GGTDEGIYDVPLL	[253]	2249.62	11.1355	3828.33	9966	4195.33	183.925	355.442	10558	1611.54	5453	458.83	1176.25	70.5283	1319.43	742.377	598.679	1622.38	753.774	535.981	307.113	2036.46	468.132	1748.31	1865.31	2574.85	4103.33	6077.33	571.755	745.642	4257.33	6572	607.453	783.076	613.359	546.811	630.359	798.226
Epidermal growth factor receptor precursor (EC 2.7.10.1) (Receptortyrosine-protein kinase ErbB-1).	EGFR_1103_1115	P00533	EGFR	GSVQNPVYHNQPL	[1110]	35.4302	5.14691	43.0377	74.2264	39.0566	-1.18868	16.8679	87.9434	21.5849	38.7925	24.2264	57.1132	3.67925	54.6792	46.3962	30.2642	85.1509	53.8491	32.6226	28.717	124.377	24.1321	57.6038	72.717	78.717	23.0189	33.7547	1.73585	2.81132	38.2264	58.6792	2.58491	-5.81132	-2.77359	0.962264	-1.60377	-6.09434
Epidermal growth factor receptor precursor (EC 2.7.10.1) (Receptortyrosine-protein kinase ErbB-1).	EGFR_1165_1177	P00533	EGFR	ISLDNPDYQQDFF	[1172]	34.5375	5.11009	50.434	36.6038	42.4717	21.4906	18.9434	45.5472	31.3208	15.2075	24.3396	54.5849	7.33962	18.3208	33.3585	18.8491	64.5094	27.6792	22.8302	41.9245	34.2075	37.1321	54.3019	37.8679	27.2642	45.7924	52.8491	31.1132	32.7925	38.0189	69.6981	30.0189	34.3019	21.1321	22.6981	27.2453	36.6226
Epidermal growth factor receptor precursor (EC 2.7.10.1) (Receptortyrosine-protein kinase ErbB-1).	EGFR_1190_1202	P00533	EGFR	STAENAEYLRVAP	[1197]	39.5493	5.30558	79.1132	37.2075	53.1698	6.4717	28.1698	46.8868	25.7358	24.3019	23.6415	107.453	5.07547	37.5283	59.3396	35.3208	99.6038	50.9811	47.7358	43.5283	102.66	41.4717	98.0566	101.396	65.8302	31.6981	33.9811	6.83019	-3.50943	36.5849	50.1509	0.584906	6.45283	4.35849	-4.79245	3.18868	-1.98113
Gamma-enolase (EC 4.2.1.11) (2-phospho-D-glycerate hydro-lyase)(Neural enolase) (Neuron-specific enolase) (NSE) (Enolase 2).	ENOG_37_49	P09104	ENO2	SGASTGIYEALEL	[44]	2107.33	11.0412	2285	5585	1857	107.642	618.83	5693.67	768.245	2264.31	867.359	2678.85	141.377	2770.92	1738.23	1079.79	3200.46	1670	1126.13	820.811	4157.33	966.321	3449.33	3418.33	4347.33	3222.67	5626.33	491.623	655.509	2774.46	5609	577.868	703.736	607.547	542.472	568.66	764.226
Ephrin type-A receptor 1 precursor (EC 2.7.10.1) (Tyrosine-proteinkinase receptor EPH).	EPHA1_774_786	P21709	EPHA1	LDDFDGTYETQGG	[781]	316.255	8.30494	467.604	805.604	370.528	55.6415	142.321	839.264	218.66	210.642	193.302	439.377	42.6792	211.811	299.981	203.83	581.509	290.943	213.962	215.906	549.057	231.208	594.623	461.717	453.038	475.17	482.642	97.5849	150.415	494.057	564.17	126	146.226	125.358	83.6792	119.811	110.604
Ephrin type-A receptor 2 precursor (EC 2.7.10.1) (Tyrosine-proteinkinase receptor ECK) (Epithelial cell kinase).	EPHA2_765_777	P29317	EPHA2	EDDPEATYTTSGG	[772]	578.393	9.17591	666.245	1421.87	707.208	63.8679	231.283	1563.92	345.415	396.585	400.849	978.283	60.4717	551.755	524.623	381.396	1154.55	657.849	422.849	430.868	1385.19	478.17	1205.94	1004.81	1091.53	623.868	731.736	129.811	174.83	673.943	853.453	179.264	178.698	150.604	99.3208	156.283	166.434
Ephrin type-A receptor 4 precursor (EC 2.7.10.1) (Tyrosine-proteinkinase receptor SEK) (Receptor protein-tyrosine kinase HEK8)(Tyrosine-protein kinase TYRO1).	EPHA4_589_601	P54764	EPHA4	LNQGVRTYVDPFT	[596]	11.227	3.48889	18.434	22.6981	19.1132	3.4717	4.66038	24.3774	7	14.3019	8.26415	17.1132	2.62264	14.8491	10.434	8.50943	21.6604	18.0189	7.66038	14.7547	34.1509	9.22642	20.8868	18.6792	21.6415	10.1132	15.1132	-2.15094	-0.188679	18.0566	18.7925	-5.50943	-2.33962	-1.49057	0.849057	-1.35849	0.528302
Ephrin type-A receptor 7 precursor (EC 2.7.10.1) (Tyrosine-proteinkinase receptor EHK-3) (EPH homology kinase 3) (Receptor protein-tyrosine kinase HEK11).	EPHA7_607_619	Q15375	EPHA7	TYIDPETYEDPNR	[608, 614]	294.185	8.20058	303.925	462.491	337.547	35.4717	101.528	462.585	157.679	144.623	192.698	513.83	36.3208	260.377	323.943	218.245	926.528	294.566	195.528	202.358	640.057	250.547	851.415	624.698	657.962	280.283	345.925	66.3774	93	339.717	484.887	95.2076	97.4528	76.4906	60.4528	83.3019	78.4528
Ephrin type-B receptor 1 precursor (EC 2.7.10.1) (Tyrosine-proteinkinase receptor EPH-2) (NET) (HEK6) (ELK).	EPHB1_771_783	P54762	EPHB1	DDTSDPTYTSSLG	[778]	245.851	7.94164	407.585	681.962	392.491	35.6226	124.226	674.245	170.132	208.434	110.491	284.642	19.6792	168.792	197.264	132.396	398.396	150.245	109	107.585	385.453	139.604	392.151	361.981	384.245	383.717	477.472	80.1509	96.8113	363.038	607.019	108.453	105.679	99	66.5094	89.7547	90.5472
Ephrin type-B receptor 4 precursor (EC 2.7.10.1) (Tyrosine-proteinkinase receptor HTK) (Tyrosine-protein kinase TYRO11).	EPHB4_583_595	P54760	EPHB4	IGHGTKVYIDPFT	[590]	6.02534	2.59104	10.3396	11.6792	8.73585	0.245283	2.79245	15.6038	4.28302	7.33962	0.0566	10.283	0.339623	10.6415	11.0943	4.32076	14.4906	7.22642	2.90566	1.75472	18.3774	7.79245	15.1132	26.2264	16.9434	6.01887	11.4151	0.283019	-11.8679	4.9434	11.2642	-0.641509	2.98113	-3.96226	-5.28302	-7.24528	-5.60377
Erythropoietin receptor precursor (EPO-R).	EPOR_361_373	P19235	EPOR	SEHAQDTYLVLDK	[368]	212.92	7.73417	231.132	340.208	162.17	14.8491	67.5849	383.868	87.7547	95.566	157.528	411.528	24.9057	222.868	292.113	161.396	498.245	292.038	206.453	164.283	724.623	153.717	528.604	522.604	533.453	201.981	218.321	25.7358	38.3774	196.377	306.415	39.5849	29.3019	37.4717	25.3208	39.3019	16.5094
Erythropoietin receptor precursor (EPO-R).	EPOR_419_431	P19235	EPOR	ASAASFEYTILDP	[426]	90.8243	6.50501	147.321	407.679	117.698	18.6038	37.6415	417.66	58.8868	100.642	39.1887	99.1887	7.09434	73.8302	64.2076	40.5472	104.113	50.283	44.8868	30.6604	124.038	47.1509	114.585	132.019	129.604	130.774	173.83	10.6792	18.7547	128.774	216.358	20.6792	17.4906	16.7358	3.09434	21.6981	12.4528
Receptor tyrosine-protein kinase erbB-2 precursor (EC 2.7.10.1)(p185erbB2) (C-erbB-2) (NEU proto-oncogene) (Tyrosine kinase-type cellsurface receptor HER2) (MLN 19) (CD340 antigen).	ERBB2_1241_1253	P04626	ERBB2	PTAENPEYLGLDV	[1248]	95.3369	6.57496	125.981	82.2642	87.7547	35.9057	32.7736	90.0566	63	40.4717	81.9623	197	35.9623	85.4906	122.113	77.8302	240.962	100.811	79.6226	88.6792	168.943	110.528	265.906	198.906	153.585	93.7924	106.604	43.5283	53.2075	106.585	149.17	46.717	53.0189	29.0377	26.0377	26.0755	36.5094
Receptor tyrosine-protein kinase erbB-2 precursor (EC 2.7.10.1)(p185erbB2) (C-erbB-2) (NEU proto-oncogene) (Tyrosine kinase-type cellsurface receptor HER2) (MLN 19) (CD340 antigen).	ERBB2_870_882	P04626	ERBB2	LDIDETEYHADGG	[877]	85.9429	6.42531	136.453	90.9057	101.132	32.5283	41.3019	111.83	71.5094	49.283	75.8868	198.887	29.6038	72.8302	105.264	77.1509	213.472	101.415	79.2453	128.17	152.642	122.396	220.868	152.453	99.8302	70.5472	72.2453	26.0755	39.0189	76.4717	93.0189	30.566	39.717	20.2075	22.9623	24.0943	28.0189
Receptor tyrosine-protein kinase erbB-4 precursor (EC 2.7.10.1)(p180erbB4) (Tyrosine kinase-type cell surface receptor HER4).	ERBB4_1181_1193	Q15303	ERBB4	QALDNPEYHNASN	[1188]	18.3121	4.19473	32.2264	20.0943	24.0189	8.39623	11.8302	29.0377	15.6981	15	19	44.4717	5.35849	23.0566	30.7925	10.6415	47.0943	31.5283	20.434	23.283	41.8868	21.0566	53.6415	40.9811	29.0566	5.03774	12.6226	-3.75472	0.264151	19.1698	26.8113	6.49057	-5.43396	-1.66038	-7.90566	-1.90566	-7.39623
Receptor tyrosine-protein kinase erbB-4 precursor (EC 2.7.10.1)(p180erbB4) (Tyrosine kinase-type cell surface receptor HER4).	ERBB4_1277_1289	Q15303	ERBB4	IVAENPEYLSEFS	[1284]	28.1288	4.81398	67.1887	33.566	55.3962	28.7925	26.7925	55.9811	47.8113	22	12.4528	30.283	6.62264	10.6038	11.6981	14.1132	43.3585	23.1887	19.0377	15.9623	16.9057	27.4906	43	25.4717	16.9623	28.717	30.3585	17.4906	25	45.8868	52.2264	16.7358	23.3019	24.1887	21.7547	20.2075	23.9623
Focal adhesion kinase 1 (EC 2.7.10.2) (FADK 1) (pp125FAK) (Protein-tyrosine kinase 2).	FAK1_569_581	Q05397	PTK2	RYMEDSTYYKASK	[570, 576, 577]	55.0275	5.78208	55.5094	59.5472	54.8868	4.9434	23.6792	88.8113	29.2453	45.9811	33.7547	90.3208	6.28302	59.2453	59.283	37.4906	122.547	109.604	61.1509	55.3396	206.547	44.434	117.453	90.3962	101.717	42.0566	69.7736	9.60377	17.8491	47.7736	92.9623	5.66038	15.717	15.717	13.2453	15.5849	21.8491
Protein tyrosine kinase 2 beta (EC 2.7.10.2) (Focal adhesion kinase 2)(FADK 2) (Proline-rich tyrosine kinase 2) (Cell adhesion kinase beta)(CAK beta) (Calcium-dependent tyrosine kinase) (CADTK) (Relatedadhesion focal tyrosine kinase) (RAFTK).	FAK2_572_584	Q14289	PTK2B	RYIEDEDYYKASV	[573, 579, 580]	212.337	7.73021	231.17	244.491	241.434	24.8302	87.3962	290.283	122.302	134.453	124.774	366.774	30.2453	194.377	224.132	161.736	595.849	235.453	162.566	199.906	477.604	219.604	593.509	390	418.66	193.491	254.83	51.5094	86.3962	263	379.83	75.4906	93.3396	60.6792	61.0377	67.7924	72.8491
Proto-oncogene tyrosine-protein kinase FER (EC 2.7.10.2) (p94-FER) (c-FER) (Tyrosine kinase 3).	FER_707_719	P16591	FER	RQEDGGVYSSSGL	[714]	221.215	7.7893	248.075	466.887	251.434	22.6604	82.3208	516.415	125.849	152.849	126.962	316.302	20.6226	206.774	248.566	156.094	496.377	232.547	159.849	148.189	604.642	160.245	466.792	430.924	458.509	223.849	297.17	48.6792	51.717	253.925	418.189	68.0566	67.3019	60.8302	40.0377	60.9057	51.9623
Proto-oncogene tyrosine-protein kinase Fes/Fps (EC 2.7.10.2) (C-Fes).	FES_706_718	P07332	FES	REEADGVYAASGG	[713]	418.154	8.70789	497.094	904.075	457.113	40.7925	134.075	994.321	220.189	256.906	265.057	611.566	40.4906	387.943	467.208	281.906	920.17	365.264	290.774	218	1004.87	255.434	923	849.245	949.226	494.472	599.019	91.7924	132.302	507.208	809.717	126.302	129.189	104.736	74.9057	126.868	104.17
Basic fibroblast growth factor receptor 1 precursor (EC 2.7.10.1)(FGFR-1) (bFGF-R) (Fms-like tyrosine kinase 2) (c-fgr) (CD331antigen).	FGFR1_761_773	P11362	FGFR1	TSNQEYLDLSMPL	[766]	33.3919	5.06143	74.9057	45.9811	52.8491	8.13208	20	58.3019	35.3774	23.717	21.0755	78.6038	4.58491	29.3774	45.1321	25.5094	85.6604	37.6226	34.2641	37.9811	46.9623	31.3585	87.717	82	47.0189	24.5283	30.8302	0.0189	0.660377	31.7736	52.3585	6.26415	3.50943	-1.11321	3.58491	4.01887	-1.84906
Fibroblast growth factor receptor 2 precursor (EC 2.7.10.1) (FGFR-2)(Keratinocyte growth factor receptor 2) (CD332 antigen).	FGFR2_762_774	P21802	FGFR2	TLTTNEEYLDLSQ	[769]	75.786	6.24386	159.774	95.6604	115.472	26.5472	43.3019	115.887	70.4528	46.5472	40.566	118.094	9.98113	40.2641	67.3208	46.3396	140.83	56.9811	47.434	63.9057	78.6604	77.5472	178.358	132.302	78.434	111.17	101.774	30.4528	44.3019	111.245	156.66	33.8302	53	41.5094	32.6226	35.2264	50.0566
Fibroblast growth factor receptor 3 precursor (EC 2.7.10.1) (FGFR-3)(CD333 antigen).	FGFR3_753_765	P22607	FGFR3	TVTSTDEYLDLSA	[760]	69.876	6.12673	143.396	98.0943	108.094	20.283	36.1698	107.358	58.3585	44.2641	39.7358	122.491	9.50943	40.6226	66.3208	45.4151	150.83	50.717	47.2641	57.6792	75.0566	67.7358	158.264	119.453	73.717	103.887	101.943	30.0377	32.5094	114.019	146.868	36.7925	46.9623	28.4151	21.6981	22.0189	19.6792
Tyrosine-protein kinase FRK (EC 2.7.10.2) (FYN-related kinase)(Nuclear tyrosine protein kinase RAK).	FRK_380_392	P42685	FRK	KVDNEDIYESRHE	[387]	856.09	9.74162	1072.38	1736.92	834.868	73.9245	317	1946.46	467.132	519.868	554.792	1352.26	92.3019	768.623	934.924	634.887	1780.31	963.717	684.491	562.189	2149	624.377	1783.85	1471.53	1688.31	1062.19	1232.49	187.453	303.736	1135.96	1507	271.208	305.434	246.585	192.755	241.019	263.208
Insulin receptor precursor (EC 2.7.10.1) (IR) (CD220 antigen)[Contains: Insulin receptor subunit alpha; Insulin receptor subunitbeta].	INSR_992_1004	P06213	INSR	YASSNPEYLSASD	[992, 999]	30.3633	4.92426	45.0755	30	49.9245	14.8679	22.9434	40.1509	35.1698	24.1132	25.5283	64.1509	10.2264	29.7358	25.4906	23.7358	66.1887	40.3774	26.8491	27.9623	46.0755	36.9434	71.8491	53.5094	37.3774	19.717	32.3019	17.0189	7.50943	38.9245	50.9245	20.9811	2.66038	5.84906	5.86792	10.4151	2.30189
Tyrosine-protein kinase JAK1 (EC 2.7.10.2) (Janus kinase 1) (JAK-1).	JAK1_1015_1027	P23458	JAK1	AIETDKEYYTVKD	[1022, 1023]	157.204	7.2965	191.547	251.604	184.792	22.8868	73.4528	336.34	93.0189	135.34	102.358	286.396	21.2453	179.736	153.717	107.811	350.811	179.642	118.679	117.962	379.774	117.887	350.849	304.264	315.755	132.811	202.094	36.2642	43.1509	186.509	304.302	39.6038	40.3208	39.6604	24.5094	43.2264	33.8302
Tyrosine-protein kinase JAK2 (EC 2.7.10.2) (Janus kinase 2) (JAK-2).	JAK2_563_577	O60674	JAK2	VRREVGDYGQLHETE	[570]	94.7466	6.566	84.3396	101.189	95.7358	14.9811	34.4906	144.736	60.8868	65.3962	69.3585	168.868	14.8302	99.5849	104.17	75.4906	232.396	132.868	88.283	75.6226	297.491	75.1321	221.226	200.075	228.547	83.9434	113.736	23.8113	20.9623	97.717	153.925	25.4906	27.7736	19.8113	10.6226	28.8679	23.7736
Keratin, type II cytoskeletal 6B (Cytokeratin-6B) (CK 6B) (K6bkeratin).	K2C6B_53_65	P04259	KRT6B	GAGFGSRSLYGLG	[62]	59.0011	5.88267	60.1698	115.34	73.434	3	23.9434	150.075	35.1509	75.9245	23.0377	71.283	3.71698	67.2075	56.3208	37.0755	103	77.5472	42.0566	37.283	158.906	42.3208	92.9245	88.0943	99.717	64.6604	97.3396	13.8302	11.4151	76.9623	152.604	8.9434	19.9811	17.5283	21.717	15.4717	27.0566
Keratin, type II cytoskeletal 8 (Cytokeratin-8) (CK-8) (Keratin-8)(K8).	K2C8_425_437	P05787	KRT8	SAYGGLTSPGLSY	[427, 437]	26.6377	4.7354	36.1698	45.8491	31.6226	4.22642	13.8113	61.6226	22.1132	28.6604	13.4151	37.3585	3.09434	26.6792	34.566	18.0189	54	34.0755	15.7736	21.7358	82.1887	18.5094	53.6415	53.9623	50.283	26.3585	37.9434	7.83019	4.37736	34.5094	51.1887	4.11321	4.16981	3.88679	-0.0566	0.773585	-4.15094
Tyrosine-protein kinase SYK (EC 2.7.10.2) (Spleen tyrosine kinase).	KSYK_518_530	P43405	SYK	ALRADENYYKAQT	[525, 526]	44.7035	5.48232	64.3962	62.1698	55.4151	6.45283	19.8491	87.0755	35.5472	39.7547	31.1132	77.8491	7.15094	45.0189	57.9811	31.9434	103.528	62.1321	43.4151	44.5849	108.491	43.0943	104.66	69.2076	71.5849	41.1698	54.6981	4.86792	12.6604	52.0189	76	13.1509	7.96226	4.56604	8.15094	10.283	6.67924
Linker for activation of T-cells family member 1 (36 kDa phospho-tyrosine adapter protein) (pp36) (p36-38).	LAT_194_206	O43561	LAT	MESIDDYVNVPES	[200]	96.0976	6.58643	230.774	158.774	163.962	24.1509	62.3774	190.925	65.8679	93.7736	67.1509	278.094	17.6038	111.642	111.717	69.1321	218.811	98.9057	89	161.887	120.981	146.774	210.868	156.755	89.3962	56.7924	79.6981	12.8868	13.2075	55.3585	125.396	14.6226	26.4906	7.88679	6.18868	10.9057	14.6604
Linker for activation of T-cells family member 1 (36 kDa phospho-tyrosine adapter protein) (pp36) (p36-38).	LAT_249_261	O43561	LAT	EEGAPDYENLQEL	[255]	302.198	8.23935	483.679	403.075	346	34.9245	131	448.377	138.377	164.755	203.943	779.943	42.5472	293.113	372.604	216.453	761.509	376.226	273.189	430.453	523.283	385.962	783.453	517.17	397.66	257.943	349	70.4906	95.3208	252.132	478.906	92.0566	127.566	74.9623	65.2264	86.4528	119.189
Proto-oncogene tyrosine-protein kinase LCK (EC 2.7.10.2) (p56-LCK)(Lymphocyte cell-specific protein-tyrosine kinase) (LSK) (T cell-specific protein-tyrosine kinase).	LCK_387_399	P06239	LCK	RLIEDNEYTAREG	[394]	150.921	7.23765	217.642	217.038	155.755	21.5094	57.0189	243.679	92.0189	94.0189	99.1698	289.811	23.0566	140.226	173.679	106.415	364.132	151.925	120.377	129.962	345.472	135.736	381.66	317.736	290.962	169.113	183.075	22.9811	49.566	167.283	268.811	53.9811	49.2264	40.5094	30.0943	42.3962	36.1887
Myelin basic protein (MBP) (Myelin A1 protein) (Myelin membraneencephalitogenic protein).	MBP_198_210	P02686	MBP	ARTAHYGSLPQKS	[203]	26.6889	4.73817	31.717	24.9057	19.8113	1.62264	7.77358	35.7358	16.1698	19.3774	14.8868	29.9811	2.07547	15.8491	30.4151	10.3585	39.1132	41.3396	28.1321	15.8679	81.1132	16.8679	46.7925	31.4151	38.0943	36	55.8491	9.77359	15.8491	37.3019	78.8679	9.67924	18.8491	18.3585	16.5094	15.6792	21.9811
Hepatocyte growth factor receptor precursor (EC 2.7.10.1) (HGFreceptor) (Scatter factor receptor) (SF receptor) (HGF/SF receptor)(Met proto-oncogene tyrosine kinase) (c-Met).	MET_1227_1239	P08581	MET	RDMYDKEYYSVHN	[1230, 1234, 1235]	97.2674	6.60388	87.9623	125	83.2641	10.4717	41.5094	181.245	43.6415	65.5849	71.6038	172.245	12.9057	104.113	99.7736	66.0377	195.038	195.717	106.962	95.8302	330.792	80.4528	175.925	160.566	179.981	98.3774	120.264	13.4151	18.4528	128.849	168.849	27.5283	32.2076	25.4717	19.9434	32.7358	31.6415
Mitogen-activated protein kinase 1 (EC 2.7.11.24) (Extracellular signal-regulated kinase 2) (ERK-2) (Mitogen-activated protein kinase 2) (MAP kinase 2) (MAPK 2) (p42-MAPK) (ERT1).	MK01_180_192	P28482	MAPK1	HTGFLTEYVATRW	[187]	15.3569	3.94081	23.717	31.6604	19.7358	-1.13208	10.5283	45.4717	7.88679	25.283	5.84906	25.434	-1.18868	22.717	13.6981	10.6226	24.5094	22.9434	10.3396	1.16981	52.566	10.1698	25.566	28.1887	34.1698	19.717	30.566	-1.9434	-4.81132	17.6038	42.2642	-5.54717	-0.45283	-1.49057	-1.71698	-2.79245	-3.81132
Mitogen-activated protein kinase 10 (EC 2.7.11.24) (Stress-activated protein kinase JNK3) (c-Jun N-terminal kinase 3) (MAP kinase p49 3F12).	MK10_216_228	P53779	MAPK10	TSFMMTPYVVTRY	[223, 228]	46.9989	5.55456	47.0189	98.3585	52	8.5283	16.3396	127.377	29.1887	52.1132	25.8302	61.4528	9.66038	51.3585	46.2642	24.2453	62.8491	54.2453	33.2642	38.5283	135.17	34.0566	60.283	62.7736	65.4151	51.6038	63.1698	13.4528	21.8679	58.283	98.5849	13.0566	32.9057	16.2075	26.5472	18.8679	34.0943
Mitogen-activated protein kinase 12 (EC 2.7.11.24) (Extracellularsignal-regulated kinase 6) (ERK-6) (ERK5) (Stress-activated proteinkinase 3) (Mitogen-activated protein kinase p38 gamma) (MAP kinase p38gamma).	MK12_178_190	P53778	MAPK12	ADSEMTGYVVTRW	[185]	20.2307	4.33848	30.7359	27.0377	20.6226	0.226415	8.11321	30.8491	11.6226	18.7547	16.9245	40.1321	5.64151	28.2075	25.566	12.0566	40.566	24.0566	13.6981	10.8113	43.0943	19.3774	40.5472	36.5472	37.0566	23.1887	26	7.37736	6.67924	19.717	45.0377	5.33962	2.50943	8.16981	6	6.07547	9.73585
Mitogen-activated protein kinase 14 (EC 2.7.11.24) (Mitogen-activatedprotein kinase p38 alpha) (MAP kinase p38 alpha) (Cytokine suppressiveanti-inflammatory drug-binding protein) (CSAID-binding protein) (CSBP)(MAX-interacting protein 2) (MAP kinase MXI2) (SAPK2A).	MK14_173_185	Q16539	MAPK14	RHTDDEMTGYVAT	[182]	14.117	3.81936	29.7547	21.9245	22.7358	7.01887	8.73585	30.7736	14.3208	14.8679	11.0943	37.717	5.13208	21.6415	25.5094	11.2453	34.6981	16.2453	15.6038	19.5094	28.6981	13.5094	30.3208	29.717	19.2642	6.0566	12.3208	0.943396	-9.13208	6.43396	22.2075	-1.22642	-7.22642	1.13208	-3.92453	-4.15094	0.622642
Neutrophil cytosol factor 1 (NCF-1) (Neutrophil NADPH oxidase factor1) (47 kDa neutrophil oxidase factor) (p47-phox) (NCF-47K) (47 kDaautosomal chronic granulomatous disease protein) (Nox organizer 2)(Nox-organizing protein 2) (SH3 and PX domain-containing protein 1A).	NCF1_313_325	P14598	NCF1	QRSRKRLSQDAYR	[324]	54.8954	5.77861	43.3774	63.0189	33	14.7547	11.2453	78.0189	32.1321	33.7736	32.6038	47.5849	18.717	37.8868	43.9623	27.3396	55.283	58.9057	36.9811	40.8113	71.5849	52.5283	76.6981	41.3019	40.6981	94.5849	116.717	46.0189	52.6604	94.1887	132.434	49.8491	63.2264	62.0943	61	61.1132	95.2453
BDNF/NT-3 growth factors receptor precursor (EC 2.7.10.1)(Neurotrophic tyrosine kinase receptor type 2) (TrkB tyrosine kinase)(GP145-TrkB) (Trk-B).	NTRK2_696_708	Q16620	NTRK2	GMSRDVYSTDYYR	[702, 706, 707]	53.4766	5.74083	70.8113	112.642	64.5094	5.71698	26.3962	153.585	39.2453	63.2076	23.2264	56.7736	3.79245	38.1887	49.0566	24.8679	61.6038	63.0755	41.1698	32.2076	125.17	29.283	77.6226	63.9245	65.7924	72.4528	93.9434	15.9811	16.566	103.34	148.113	21.434	19.1698	26.2075	18.8302	20.2075	23.566
2-oxoisovalerate dehydrogenase subunit alpha, mitochondrial precursor(EC 1.2.4.4) (Branched-chain alpha-keto acid dehydrogenase E1component alpha chain) (BCKDH E1-alpha) (BCKDE1A).	ODBA_340_352	P12694	BCKDHA	DDSSAYRSVDEVN	[345]	38.3375	5.26068	70.0189	49.1509	74.566	18.4717	31	66.8302	44.566	43.5094	33.0377	79.566	9.39623	41.6415	39.4151	32.5849	97.1509	56.9434	30.6038	23.5849	78.5094	40.6415	108.868	92.6981	78.3019	23	44.3019	0.471698	-8.01887	23.8679	63.9811	-7.11321	-15.1321	-0.339623	-11.6415	-1.66038	-10.9623
Phosphatidylinositol 3-kinase regulatory subunit alpha (PI3-kinase p85subunit alpha) (PtdIns-3-kinase p85-alpha) (PI3K).	P85A_600_612	P27986	PIK3R1	NENTEDQYSLVED	[607]	659.932	9.36617	683	3539.67	809.792	59.4906	226.245	3747.67	310.453	654.943	293.113	829.189	42.3019	700.736	510.623	320.472	996.245	478.849	331.736	279.472	1069.85	325.415	1013.04	923.66	1023.64	577.321	855.491	104.585	121.208	522.377	924.679	131.34	164.17	128.717	110.302	134.755	153.094
Paxillin.	PAXI_111_123	P49023	PXN	VGEEEHVYSFPNK	[118]	811.388	9.66425	881.302	2350.92	873.132	46.6981	265.755	2647.31	352.792	874.057	427.358	1109.36	60.5283	959.962	793.038	532.075	1457.08	812.189	637.66	411.132	2477.69	404.302	1505.92	1452.09	2021.77	791.698	1075.23	119.321	149.868	745.396	1232.74	140.887	182.189	147.623	124.774	160.755	173.981
Paxillin.	PAXI_24_36	P49023	PXN	FLSEETPYSYPTG	[31, 33]	451.733	8.81933	475.415	1216.02	444.792	30.434	137.604	1533.32	205.906	421.17	259.962	730.83	41.6981	556.321	496.208	278.717	940.434	420.321	307.491	240.509	1027.98	275.396	948.528	867.566	994.528	437.925	551.151	83.0189	111.491	454.113	680.359	113.962	125.151	91.6226	72.2453	105.642	132.83
3-phosphoinositide-dependent protein kinase 1 (EC 2.7.11.1) (hPDK1).	PDPK1_2_14	O15530	PDPK1	ARTTSQLYDAVPI	[9]	314.924	8.29886	444.849	545.491	362.453	31.4906	112.151	738.019	162.226	333.868	168.245	457.906	28.4717	363.698	367.434	177.113	631.887	344.358	236.283	219.453	741.811	208.83	630.924	575.868	619.585	288.132	485.302	75.283	97.6792	321.925	667.302	98.6415	96.9057	112.755	76.6226	95.4717	103.906
3-phosphoinositide-dependent protein kinase 1 (EC 2.7.11.1) (hPDK1).	PDPK1_369_381	O15530	PDPK1	DEDCYGNYDNLLS	[373, 376]	125.078	6.96668	99.3208	59.7925	71.5849	19.0189	25.1132	89.566	48.9811	32.3585	110.509	211.075	26.0189	86.8679	185	98.8868	372.075	171.17	102.792	119.774	299	136.264	467.811	299.66	280.264	147.151	132.566	40.6792	58.6038	113.283	171.83	50.0377	54.3019	54.4717	30.0755	51.1132	60.6981
Platelet endothelial cell adhesion molecule precursor (PECAM-1)(EndoCAM) (GPIIA') (CD31 antigen).	PECA1_706_718	P16284	PECAM1	KKDTETVYSEVRK	[713]	424.14	8.7284	526.981	735.925	378.17	23.717	141.925	980.774	194.755	316.943	238.887	650.038	32.8302	453.245	453.66	265.132	839.887	561.585	396.113	271.151	1569	241.906	853.528	741.491	1012.83	435.623	594.509	67.6226	108.736	435.698	722.811	101.038	77.5472	100.547	83.4151	123.075	113.792
Beta-type platelet-derived growth factor receptor precursor(EC 2.7.10.1) (PDGF-R-beta) (CD140b antigen).	PGFRB_1002_1014	P09619	PDGFRB	LDTSSVLYTAVQP	[1009]	117.78	6.87994	168.887	189.755	154.755	11.3396	57.2641	239.453	73.3774	100.981	70.0377	203.604	6.56604	126.717	138.943	69.3019	279.075	148.792	88.3208	78.0943	346.453	70.4906	267.245	239.075	253.377	108.434	137.887	18.5472	35.3208	137.604	188.151	24.3962	19.5849	22.717	7.92453	21.4528	18.3585
Beta-type platelet-derived growth factor receptor precursor(EC 2.7.10.1) (PDGF-R-beta) (CD140b antigen).	PGFRB_1014_1028	P09619	PDGFRB	PNEGDNDYIIPLPDP	[1021]	278.339	8.1207	497.547	512.849	443.396	45.0755	153.925	511.547	134.17	279.019	163.132	705.566	37.7925	374.113	291.453	197.245	544.943	279.623	190.566	311.943	436.547	314.151	574.547	482.189	354.868	230.302	368.774	52.3208	81.1321	269.962	490.623	77.1698	104.132	63.9811	48.4906	50.0566	68.717
Beta-type platelet-derived growth factor receptor precursor(EC 2.7.10.1) (PDGF-R-beta) (CD140b antigen).	PGFRB_572_584	P09619	PDGFRB	VSSDGHEYIYVDP	[579, 581]	438.871	8.77765	490.264	1176.58	516.415	33.7359	160.415	1686.46	198.189	401.434	214.792	667.264	37.7547	408.887	376.245	246.019	784.113	346.906	232.774	228.509	722.623	292.887	871.585	706.019	712.679	569.604	750.509	98.3585	155.057	615.887	908.868	128.113	152.283	112.717	94.2453	110.415	151.868
Beta-type platelet-derived growth factor receptor precursor(EC 2.7.10.1) (PDGF-R-beta) (CD140b antigen).	PGFRB_709_721	P09619	PDGFRB	RPPSAELYSNALP	[716]	111.244	6.79759	134.906	211.509	150.566	8.33962	57.7547	311.792	69.8491	145.528	64.434	157.925	9	125.094	106.057	61.1887	205.604	172.189	89.5849	74.8868	315.679	77.1132	182.453	175.189	209.396	80.0755	139.547	13.6981	29.7547	123.792	234.887	24.8113	23.6604	27.717	21.8868	28.4906	29.1887
Beta-type platelet-derived growth factor receptor precursor(EC 2.7.10.1) (PDGF-R-beta) (CD140b antigen).	PGFRB_768_780	P09619	PDGFRB	SSNYMAPYDNYVP	[771, 775, 778]	42.9116	5.4233	54.8302	90.3962	65.9057	6.26415	23.2075	132.906	35.5849	48.4906	23.2453	65.434	6.24528	45.8868	34.2453	21.3585	56.6792	47.3585	33.0189	29.1321	81.8868	27.9057	52.2641	61.2642	53.2075	48.7358	64.1132	-0.113208	20.5094	89.5472	98.434	10.8679	29.2453	10.3396	12.7925	2.01887	18.6981
Beta-type platelet-derived growth factor receptor precursor(EC 2.7.10.1) (PDGF-R-beta) (CD140b antigen).	PGFRB_771_783	P09619	PDGFRB	YMAPYDNYVPSAP	[771, 775, 778]	47.959	5.58373	51.5849	84.8491	48.9245	9.60377	21.6038	133.189	34.0566	47.4717	31.8302	80.6038	9.18868	56.9623	55.5094	31.7358	78.0755	74.7358	43.566	48.9245	121.604	37.6604	86.3396	78.3019	78.5849	46.3019	48.717	12.6981	15.5283	52.4906	86.9811	16.6415	19.2453	9.75472	3.37736	4.5283	17.3962
1-phosphatidylinositol-4,5-bisphosphate phosphodiesterase gamma-1(EC 3.1.4.11) (Phosphoinositide phospholipase C) (PLC-gamma-1)(Phospholipase C-gamma-1) (PLC-II) (PLC-148).	PLCG1_764_776	P19174	PLCG1	IGTAEPDYGALYE	[771, 775]	843.23	9.71978	1213.4	3540.33	1175.62	91.3019	347.472	4201.67	524.094	873.189	316.981	811.792	52.6415	528.792	591.868	396.132	1095.34	490.076	372.491	294.547	1307.96	358.264	1169.02	1030.81	1244.13	1252.28	1262.94	213.491	266.019	1212.47	1642.08	251	335.962	256.132	218.321	271.094	303.34
Serine/threonine-protein phosphatase 2A catalytic subunit beta isoform(EC 3.1.3.16) (PP2A-beta).	PP2AB_297_309	P62714	PPP2CB	EPHVTRRTPDYFL	[307]	20.9364	4.38794	25.3019	65.8113	30.9811	2.77359	9.33962	78.0943	16.3962	40.1698	8.15094	29.434	3.86792	27.1887	14.1321	10.5472	21.0755	28.3774	17.2075	27.7547	39.1887	19.7736	25.3019	18.7925	29.1321	12.5283	31.9245	6.32075	-4.73585	25.3396	35.9245	0.188679	12.3396	7.30189	3.84906	5.43396	7.56604
Progesterone receptor (PR) (Nuclear receptor subfamily 3 group Cmember 3).	PRGR_545_557	P06401	PGR	LRPDSEASQSPQY	[557]	3.99515	1.99825	12.0377	11.9245	5.81132	0.622642	2.28302	5.37736	6.50943	1.98113	5.67925	11.8302	2.11321	4.88679	8.18868	2.66038	10.9623	2.5283	8.62264	2.75472	-2.66038	1.58491	-0.150943	10.0189	-0.716981	4.69811	9.01887	7.35849	-4.24528	4.09434	10.8679	2.13208	-2.13208	1.0566	-1.69811	-0.792453	-5.37736
Progesterone receptor (PR) (Nuclear receptor subfamily 3 group Cmember 3).	PRGR_786_798	P06401	PGR	EQRMKESSFYSLC	[795]	22.9499	4.52041	22.1887	38.4717	18.717	-0.358491	5.84906	33.2642	5.67925	13.9434	12.8679	28.2075	0.509434	23.1887	27.0566	6.54717	44.1509	38.7736	10.2075	15.0377	67.6792	13.0189	49	44.3019	35.434	35.6981	62.8679	3.01887	2.84906	34.0189	78.1887	8.45283	12.3774	5.9434	-3.16981	3.98113	5.28302
Paired mesoderm homeobox protein 2 (PRX-2) (Paired-related homeoboxprotein 2).	PRRX2_202_214	Q99811	PRRX2	WTASSPYSTVPPY	[208, 214]	89.6286	6.48589	127.245	193.491	93.283	8.81132	33.434	268.66	43.3019	90.9811	48	141.283	6.84906	101.302	95.8302	51.6604	159.66	119.925	79.1509	56.1887	252.321	58.434	167.208	164.868	169.075	74.2075	106.566	18.8113	21.9245	109.321	136.415	16.3396	20.8302	24.3019	17.4717	22.8302	37.0189
Tyrosine-protein phosphatase non-receptor type 11 (EC 3.1.3.48)(Protein-tyrosine phosphatase 2C) (PTP-2C) (PTP-1D) (SH-PTP3) (SH-PTP2) (SHP-2) (Shp2).	PTN11_539_551	Q06124	PTPN11	SKRKGHEYTNIKY	[546, 551]	12.8534	3.68407	15.8113	30.7547	13.7925	4.5283	4.20755	33.5283	7.09434	16.1887	7.84906	18.4906	4.18868	19.9245	17.2453	3.33962	10.3774	24.0755	17.5094	7.28302	25.3019	15.5094	13.5283	19.6981	20.8679	15.434	23.9811	4.56604	4.73585	-0.0943	21.8868	0.716981	2.62264	6.92453	9.18868	0.54717	8.26415
RAF proto-oncogene serine/threonine-protein kinase (EC 2.7.11.1) (Raf-1) (C-RAF) (cRaf).	RAF1_332_344	P04049	RAF1	PRGQRDSSYYWEI	[340, 341]	123.137	6.94412	195.283	429.358	186.642	15.9057	64.2264	564.075	82.1698	205.434	67.4717	160.585	14.2453	104.849	120.849	69.717	217.868	167.906	105.509	90.7924	332.113	79.3019	214.679	161.302	163.774	53.2264	79.5472	14.0377	32.8491	69.5283	99.9245	20.7547	31.3774	20.4151	18.7736	24.7358	30.566
Ras GTPase-activating protein 1 (GTPase-activating protein) (GAP) (Rasp21 protein activator) (p120GAP) (RasGAP).	RASA1_453_465	P20936	RASA1	TVDGKEIYNTIRR	[460]	290.99	8.18483	343.472	316.943	324.245	24.5472	112.755	408.792	149.547	242.943	141.396	389.736	22.3774	237.075	319.094	177.17	657.189	373.585	211.019	185.302	843.415	184.302	666.962	480.245	570	301.283	523.094	69.6604	125.057	409.264	709.472	115.283	100.962	124.377	83.3396	133.113	107.642
Retinoblastoma-associated protein (PP110) (P105-RB) (RB).	RB_804_816	P06400	RB1	IYISPLKSPYKIS	[805, 813]	26.903	4.74969	33.6792	59.4528	45.1321	6.33962	13.9811	83.6604	18.6415	48.1132	9.4717	30.1132	-1.90566	31.4528	19.1132	3.64151	40.5094	35.2264	10.2453	-1.03774	59.0755	13.4717	37.2075	36.6415	47.5283	30.1321	47.3774	-0.301887	3.32075	47.1698	71.4528	0.584906	7.84906	10.3962	9.88679	11.566	22.4151
Retinoblastoma-like protein 2 (130 kDa retinoblastoma-associatedprotein) (p130) (PRB2) (RBR-2).	RBL2_99_111	Q08999	RBL2	VPTVSKGTVEGNY	[111]	10.6464	3.41229	14.3208	11.2642	14.8868	-2.58491	6.30189	20.8491	3.86792	12.0377	5.73585	27.283	2.11321	18.3962	21.717	6.37736	32.3962	27.2642	15.7358	10.9057	36.3962	9.50943	26.7358	25.3208	28.9245	4.07547	13.6981	-9.03774	-0.377358	12.3585	21.3962	-1.28302	-16.3962	-2.49057	-5.60377	-7.24528	-12.2264
Proto-oncogene tyrosine-protein kinase receptor ret precursor(EC 2.7.10.1) (C-ret).	RET_1022_1034	P07949	RET	TPSDSLIYDDGLS	[1029]	437.191	8.77212	433.264	700.906	445.698	50.8113	135.83	894.83	264.491	253.981	307.811	666.358	59.3019	356.358	505.623	331.038	1041.43	471.453	313.811	284.491	921.849	347.17	1090.72	835.868	925.868	517.547	556.226	142.321	176.17	564.34	745.226	175.245	188.642	154.434	120.283	160.075	162.208
Macrophage-stimulating protein receptor precursor (EC 2.7.10.1) (MSPreceptor) (p185-Ron) (CD136 antigen) (CDw136) [Contains: Macrophage-stimulating protein receptor alpha chain; Macrophage-stimulatingprotein receptor beta chain].	RON_1346_1358	Q04912	MST1R	SALLGDHYVQLPA	[1353]	81.8032	6.35409	140.302	117.642	128.226	7.11321	42.283	171.83	67.1132	94.9245	45.1321	121.679	8.18868	73.2642	90.1132	46.4151	193.943	101.358	65.0377	61.9057	219.415	51.3962	173.434	132.642	137.113	60.5849	105.868	15.9057	22.6038	86.9057	165.189	13.8679	19.434	20.717	16.6604	21.1509	23.7547
Macrophage-stimulating protein receptor precursor (EC 2.7.10.1) (MSPreceptor) (p185-Ron) (CD136 antigen) (CDw136) [Contains: Macrophage-stimulating protein receptor alpha chain; Macrophage-stimulatingprotein receptor beta chain].	RON_1353_1365	Q04912	MST1R	YVQLPATYMNLGP	[1353, 1360]	27.8437	4.79928	60.8113	56.2076	48.8679	3.64151	17	79.8491	19.3585	35.9057	18.3019	45.9434	2.49057	25.1698	38.6604	18.4528	56.8113	44.2453	22.8679	23.9811	67.1132	21.1132	49.7925	40.7359	38.4717	22.8868	29.3019	5	6.01887	28.8679	35.7925	0.0189	0.660377	5.79245	-4.30189	6.35849	2.33962
Src substrate protein p85 (p80) (Cortactin).	SRC8_CHICK_470_482	Q01406	CTTN1	VSQREAEYEPETV	[477]	22.9984	4.52346	29.2453	51.9434	32.4906	7.28302	7.4717	14.6792	14.6604	12.6792	21.4151	71.717	9.35849	24.6038	33.0377	27.3962	71.7924	30.3208	23.8302	45.6792	25	41.2641	63.7736	51.3774	20.283	8.88679	13.3396	2.9434	-0.283019	17.8113	23.0943	1.35849	6.30189	2.03774	-1.79245	1.13208	-1.18868
Src substrate protein p85 (p80) (Cortactin).	SRC8_CHICK_476_488	Q01406	CTTN1	EYEPETVYEVAGA	[477, 483]	1992.88	10.9606	2882.15	8226	2354.92	136.528	644.057	9904	896.547	2096.69	965.189	2704.54	133.283	2149.62	1622.92	1041.4	3294.33	1471.92	1036.7	784.717	3983.67	944.057	3452.67	2983.31	3928	1953.85	2584	304.377	419.434	1744.92	2763.92	386.83	465.491	385.208	304.925	379.491	421.113
Src substrate protein p85 (p80) (Cortactin).	SRC8_CHICK_492_504	Q01406	CTTN1	YQAEENTYDEYEN	[492, 499, 502]	1338.88	10.3868	1643.08	5256.33	1371.83	107.887	384.792	6113	597.547	1025.92	720.585	1878.23	99.7358	1331.04	1064.92	723.717	2061.38	1075.51	899.585	786.264	2302.15	745.151	2092.92	1742.31	2030.46	1839.23	2302	255.528	351.094	1514.85	2364.77	344.17	392.736	364.962	291.453	371.679	414.132
Signal transducer and activator of transcription 4.	STAT4_714_726	Q14765	STAT4	PSDLLPMSPSVYA	[725]	27.0426	4.75716	34.0755	22.9245	31.2642	4.33962	11.0755	41.1509	23.1698	21.3208	16.5283	39.7736	5.56604	25.9057	35.2453	16.6604	67.4906	41.3396	23.6792	19.8491	122.698	18.5094	62.9811	54.6981	66.3962	22.4906	31.1509	2.13208	-0.132075	26.717	43.9623	-0.320755	15.8302	6.92453	-1.9434	0.622642	-7.58491
Tyrosine-protein kinase Tec (EC 2.7.10.2).	TEC_512_524	P42680	TEC	RYFLDDQYTSSSG	[513, 519]	67.3218	6.073	70.0189	77.6415	73.5849	13.6604	24.8868	121.943	37.2453	55.3962	42.8868	118.358	10	75.566	87.8679	58.5472	155.774	99	60.5472	59.2453	165.604	64.6981	160.208	132.321	114.981	56.7924	76.0189	14.9811	15.0943	73.9811	111.321	22.1321	24.1698	19.9245	16.6038	18.9245	26.3396
Tyrosine-protein kinase receptor TYRO3 precursor (EC 2.7.10.1)(Tyrosine-protein kinase RSE) (Tyrosine-protein kinase SKY) (Tyrosine-protein kinase DTK) (Protein-tyrosine kinase byk).	TYRO3_679_691	Q06418	TYRO3	KIYSGDYYRQGCA	[681, 685, 686]	61.304	5.93791	58.3208	86.6792	54.717	11.0377	17.5283	125.17	26.4906	58.1698	36.7547	82.9245	8.49057	64.5094	74.5094	41.9245	117.302	96.0189	68.1887	49.8868	151.642	51.3208	116.132	88	92.717	68.9245	103.887	15.7925	27.8113	81.3774	118.415	14.0377	26.4906	21.2453	24.4151	27.2264	37.5849
Vascular endothelial growth factor receptor 1 precursor (EC 2.7.10.1)(VEGFR-1) (Vascular permeability factor receptor) (Tyrosine-proteinkinase receptor FLT) (Flt-1) (Tyrosine-protein kinase FRT) (Fms-liketyrosine kinase 1).	VGFR1_1040_1052	P17948	FLT1	DFGLARDIYKNPD	[1048]	26.2512	4.71431	30.6038	26.7358	24.4906	10.1321	10.1887	42.1132	18.1698	19.1509	18.0377	50.9057	7.50943	22.4717	37.3019	22.3208	71.5094	41.8868	29.7736	26.434	66.7359	19.0943	58.3396	53.9623	52.2641	25.566	28.283	5.37736	1.33962	27.2642	40.3019	8.32076	6.64151	5.09434	-0.90566	9.98113	1.39623
Vascular endothelial growth factor receptor 1 precursor (EC 2.7.10.1)(VEGFR-1) (Vascular permeability factor receptor) (Tyrosine-proteinkinase receptor FLT) (Flt-1) (Tyrosine-protein kinase FRT) (Fms-liketyrosine kinase 1).	VGFR1_1326_1338	P17948	FLT1	DYNSVVLYSTPPI	[1327, 1333]	60.0447	5.90797	74.6038	83.9434	82.1321	9.24528	27.717	134.66	38.6792	59.5094	30.6604	95.9811	6.22642	64.0943	75.0189	37.2453	119.038	87.3208	52.9434	40.4528	149.962	42.8679	123.547	107.434	122.434	42.7358	81.9245	7.33962	8.83019	79.9623	116.283	11.9811	34.566	11.4151	12.3585	16.3208	12.1321
Vascular endothelial growth factor receptor 2 precursor (EC 2.7.10.1)(VEGFR-2) (Kinase insert domain receptor) (Protein-tyrosine kinasereceptor Flk-1) (CD309 antigen).	VGFR2_1046_1058	P35968	KDR	DFGLARDIYKDPD	[1054]	31.4253	4.97386	34.8302	24.1132	32.2076	17.1698	11.2642	40.4528	26.3019	17.8491	29.2075	52.5283	15.5283	28.8868	40.7359	31.6604	70.9434	46.2453	29.1132	31.0189	52.1132	31.3585	79.2642	64.6038	50.2076	24.3396	31.4151	10.1887	10.9434	34.1132	54.3774	12.283	19.434	9.01887	11.0189	10.6604	14.4906
Vascular endothelial growth factor receptor 2 precursor (EC 2.7.10.1)(VEGFR-2) (Kinase insert domain receptor) (Protein-tyrosine kinasereceptor Flk-1) (CD309 antigen).	VGFR2_1052_1064	P35968	KDR	DIYKDPDYVRKGD	[1054, 1059]	53.6054	5.74431	54.6792	32.6038	51.7358	9.86792	21.2264	60.6226	28.5849	32.0755	39.6792	104.038	11.3774	54.7924	80.5283	51.2076	144.943	83.7736	53.0566	61.2264	121.34	59.2075	143.943	108.755	98.566	42.0943	59.0755	12.9434	15.8491	60.0377	89.5472	12.1698	13.5472	16.2453	11.6226	15.3962	19.8302
Vascular endothelial growth factor receptor 2 precursor (EC 2.7.10.1)(VEGFR-2) (Kinase insert domain receptor) (Protein-tyrosine kinasereceptor Flk-1) (CD309 antigen).	VGFR2_1168_1180	P35968	KDR	AQQDGKDYIVLPI	[1175]	55.0997	5.78397	53.8679	29.9245	42.3774	-2.49057	16.9434	47.6981	16.5849	26.5472	31.0943	106.434	3.92453	54.6038	77.3208	43.566	170.113	81.1698	37.9811	54.3585	143.925	58.434	158.774	110.132	105.868	57.8113	99	17.7547	11.9811	79.9623	130.925	13.0566	4.64151	14.8113	10.2642	14.0943	5.03774
Vascular endothelial growth factor receptor 2 precursor (EC 2.7.10.1)(VEGFR-2) (Kinase insert domain receptor) (Protein-tyrosine kinasereceptor Flk-1) (CD309 antigen).	VGFR2_944_956	P35968	KDR	RFRQGKDYVGAIP	[951]	16.6571	4.05807	6.18868	21.3208	7.35849	3.49057	2.86792	22.3208	8.81132	10.0189	6.96226	21.3585	2.90566	20.4717	20.5094	12.0755	32.7736	18.3396	20.7358	20.9811	28.0566	16.4717	34.3585	17.6038	19.1887	18.3019	29.4151	5.11321	2.4717	32.9434	40.8679	9	18.6226	10.9434	13.0566	7.01887	20.0755
Vascular endothelial growth factor receptor 2 precursor (EC 2.7.10.1)(VEGFR-2) (Kinase insert domain receptor) (Protein-tyrosine kinasereceptor Flk-1) (CD309 antigen).	VGFR2_989_1001	P35968	KDR	EEAPEDLYKDFLT	[996]	269.939	8.07649	286.208	404.34	212.736	29.717	73.2264	555.774	127.981	114.075	187.245	387.925	28.2453	188.358	340.566	201.34	608.623	314.906	215.698	160.208	649.094	176.17	586.057	508.226	567.245	441.434	372.66	91.1321	109.226	433.151	475.641	121.34	108.509	97.9811	75.3396	106.792	90.6981
Vascular endothelial growth factor receptor 3 precursor (EC 2.7.10.1)(VEGFR-3) (Tyrosine-protein kinase receptor FLT4).	VGFR3_1061_1073	P35916	FLT4	DIYKDPDYVRKGS	[1063, 1068]	20.4075	4.35103	19.1321	12.0189	16.1887	3.03774	6.86792	24	11.9057	11.6415	13.1509	41.1321	3.18868	16.717	30.0943	17.5283	53.3774	34.7925	28.6226	22.6981	62.9434	22.2642	55.0189	41.6038	38.8679	20.7547	23.3019	3.43396	-3.26415	23.0566	40.5849	9	0.433962	-0.641509	1.54717	2.50943	6.75472
Vinculin (Metavinculin).	VINC_815_827	P18206	VCL	KSFLDSGYRILGA	[822]	8.3628	3.06399	21.4906	37.3585	22.1321	1.64151	4.73585	45.1132	4.30189	23.4151	0.415094	15.717	-6.92453	20.0189	5.41509	-0.0189	5.90566	6.24528	4.43396	-4.49057	25.6604	3.9434	7.9434	11.5094	12.9057	9.58491	16.8679	-2	-8.54717	15.6415	23.2264	-4.98113	-1.88679	-8.79245	-4.64151	-6.33962	-4.30189
Tyrosine-protein kinase ZAP-70 (EC 2.7.10.2) (70 kDa zeta-associatedprotein) (Syk-related tyrosine kinase).	ZAP70_485_497	P43403	ZAP70	ALGADDSYYTARS	[492, 493]	132.394	7.04869	167.377	157.717	145.528	17.3585	53.7358	219.057	73.0377	101.566	85.8302	230.34	13.434	123.208	176.377	91.5283	363.208	166.849	97.9057	94.0189	364.283	89.8679	323.66	243.094	263.962	131.906	159.019	29.3962	52.9811	159.906	218.981	42.3396	28.0377	40.6226	29.3962	42.5849	35.6792
Zinc finger and BTB domain-containing protein 16 (Zinc finger proteinPLZF) (Promyelocytic leukemia zinc finger protein) (Zinc fingerprotein 145).	ZBT16_621_633	Q05516	ZBTB16	LRTHNGASPYQCT	[630]	13.2765	3.73081	11.2264	27.1698	14.717	-2.13208	3.90566	34.7359	4.79245	17.9811	5.83019	18.8868	1.71698	22.8113	18.0755	6.60377	22.0943	28.9811	21.0943	13.0377	31.1132	13.7358	34.2264	19	21.6981	15.5849	17.5472	-3	-2.13208	16.9057	16.5283	0.981132	8.49057	3.54717	-4.49057	5.90566	-2.49057
