# Supplementary material for: Comprehensive Kinase Activity Profiling Revealed the Kinase Activity Patterns Associated with the Effects of EGFR Tyrosine Kinase Inhibitor Therapy in Advanced Non-Small-Cell Lung Cancer Patients with Sensitizing EGFR Mutations
Source: Proteomes. 2023 Feb 5;11(1):6. doi: 10.3390/proteomes11010006 (PMC9944465; doi:10.3390/proteomes11010006)
Supplement: Supplementary file 1 [file proteomes-11-00006-s001.zip › Supplementary_table2_clustering_analysis.xlsx]

## Sheet: summary_pamstation_heatmap_kyot
Supplementary table 2 List of clustering analysis in 18 NSCLC patients
Peptide ID	KF5	KF5.1	KS1	KS1.1	KS2	KS2.1	IS1	NU1	IS1.1	NU1.1	OS2	KF3	KF7	KF1.1	IS2	KF3.1	IS2.1	OS2.1	KF7.1	KF6	KF6.1	KF2	KF2.1	OS1	OS1.1	UT2.1	UT2	KF4	KF1	UT1	UT3	UT3.1	KS3.1	KS3	KF4.1
PGFRB_1002_1014	3.93322	3.4204	4.78433	5.45963	5.13591	4.83717	5.99603	6.02277	5.68936	5.99111	6.14065	6.2224	6.45597	5.88853	6.37718	6.15926	6.06969	6.10059	6.58957	6.65954	6.97419	7.53977	7.86824	7.652	8.0166	7.54506	8.06211	7.25335	7.37592	7.44619	7.38581	7.64966	7.63486	7.70728	7.63906
PGFRB_709_721	3.90092	3.9567	4.45816	5.6287	5.13934	5.22499	5.75004	6.01747	5.97334	6.14694	6.0454	6.12491	6.03182	5.88272	6.15957	6.02147	6.13122	6.1136	7.01642	7.10092	6.89545	7.61553	8.15754	7.58709	8.21519	7.37064	8.0683	7.14737	6.99776	7.04843	6.98698	7.45079	7.12313	7.33826	7.21265
MET_1227_1239	4.20387	4.37842	4.81987	5.99734	5.7599	5.35039	5.48735	6.03606	5.70242	6.02224	5.91768	5.66475	5.84855	5.60446	5.65606	6.28465	6.04883	5.86242	7.14132	6.17189	6.77633	7.02189	7.52926	7.34781	7.75867	6.99401	8.0157	6.48082	6.55289	6.78871	7.11601	7.42945	6.95346	7.13526	7.45914
JAK2_563_577	4.37864	4.368	5.23099	5.58605	5.23514	5.21967	5.86837	5.97628	5.43687	5.86731	5.91509	6.07287	5.93194	5.34233	5.78547	6.24602	6.00471	5.75058	6.40192	6.16761	6.73506	6.7569	7.25054	7.3344	7.69632	7.34822	7.77757	6.68125	6.50904	7.12535	6.9918	7.16034	7.29412	7.37588	7.46538
RON_1346_1358	3.25047	3.39635	4.26817	5.18319	5.06448	4.57487	5.50872	5.62564	5.53454	5.757	5.43662	6.04458	5.89019	5.41381	5.72316	5.50184	5.67928	5.66591	6.1213	6.5266	6.16591	6.8276	7.36285	7.16516	7.70143	6.67774	7.47404	6.94894	7.07594	6.61881	6.55763	6.94098	7.08383	7.271	6.8751
CTNB1_79_91	3.47082	3.66624	4.81471	4.75378	4.443	4.7033	5.673	5.4246	5.2729	5.30776	5.74825	5.82416	5.92189	5.36013	5.79323	5.7718	5.4888	5.79378	6.02451	6.16396	6.39412	7.20238	7.22772	7.08551	7.65455	6.88127	7.28092	6.67157	7.01775	6.96759	6.58485	6.94125	7.36583	7.11758	7.05196
PRRX2_202_214	4.17149	4.03176	4.19409	5.48834	4.50357	4.63546	5.64646	5.71468	5.59935	6.1692	5.5583	5.56242	5.93124	5.28137	5.75035	5.67915	5.77922	5.82493	6.39785	6.45404	6.59126	7.44762	7.89653	7.2809	7.58024	7.04283	7.7304	6.48579	6.88766	6.99761	6.86592	7.31128	7.02293	6.9396	7.02581
RAF1_332_344	4.91721	4.85768	4.20026	5.84819	5.37432	4.85233	6.26996	6.66755	6.38986	6.6512	6.43721	6.30298	6.21759	6.03909	6.69675	6.09054	6.5279	6.4292	6.97714	7.4062	6.57952	8.38515	8.75964	7.40668	7.63268	6.92433	8.25712	7.28356	7.34125	6.8918	7.04997	7.28107	7.46962	7.49779	7.09419
ERBB2_1241_1253	5.47117	5.47294	5.48236	5.53064	5.75254	6.17902	6.14	6.3482	5.65378	5.96406	6.21335	6.13958	6.3626	5.36937	6.35205	6.47245	5.65503	5.7497	6.0047	5.60777	6.52672	6.47717	6.59406	7.16273	7.58787	6.76814	6.93111	6.56051	7.03639	7.20418	7.00568	7.16251	7.6747	7.5169	7.64236
ERBB2_870_882	5.29107	5.19329	5.47279	5.53227	6.49104	6.40592	5.80306	6.18596	5.69934	5.86422	5.94064	6.19676	6.11901	5.55	6.16864	6.27038	5.73793	5.60091	6.04588	5.75094	6.21937	6.49774	6.76454	6.82365	7.12014	6.01465	6.80469	6.6343	7.02599	6.80252	6.79648	6.88911	7.43207	7.37584	7.53216
LAT_194_206	4.95651	4.69428	4.87462	5.64688	6.98066	6.78786	5.86707	6.23181	5.64673	5.92018	5.91907	5.99846	6.20656	5.935	5.87682	6.02111	5.80533	5.70586	5.9179	6.42505	6.64402	7.09973	7.34433	7.13774	7.62368	5.65876	6.38432	7.14212	7.59927	6.91803	6.81447	6.7916	7.47165	7.5376	7.85307
FGFR2_762_774	4.96161	4.00212	4.94423	4.99329	5.58134	5.93437	5.44254	6.06994	5.51626	6.00195	5.55571	6.15534	5.67815	5.53818	5.85897	5.4584	5.60002	5.78413	5.36253	5.62742	5.44933	6.55931	6.81748	6.88787	7.46025	5.95459	5.9597	6.81262	7.25633	6.83838	7.00339	7.00428	7.31516	6.93938	6.84305
FGFR3_753_765	4.56784	3.77923	4.83647	4.92629	5.34851	5.66465	5.51673	5.97625	5.22191	5.14047	5.71799	5.88295	5.62414	5.26468	5.59367	5.38369	5.23444	5.46389	5.08037	5.52191	5.41182	6.58267	6.70647	6.89168	7.3604	5.82433	5.85779	6.71586	7.10688	6.67326	6.91544	7.03335	7.13527	7.05749	6.88829
JAK1_1015_1027	4.91699	4.84151	5.67577	5.93406	5.91837	5.91671	6.5229	6.59039	6.30737	6.48084	6.57869	6.58504	6.54615	6.2789	6.63567	6.71104	6.63686	6.57962	6.87478	7.08437	7.47053	7.93536	8.34108	8.08738	8.58098	7.9241	8.23801	7.50861	7.55796	7.85974	7.62037	7.99472	8.10456	8.10438	8.11594
LCK_387_399	5.0017	5.06677	5.64437	5.96482	6.14972	6.25064	6.16264	6.65201	6.31249	6.42954	6.7253	6.63526	6.78071	6.04363	6.65737	6.73116	6.53975	6.50713	6.50092	6.66273	7.18454	7.77383	7.93257	7.95481	8.42042	7.7445	8.03903	7.32465	7.77763	7.89667	7.86242	7.84986	8.20586	8.12746	8.17186
ZAP70_485_497	4.65343	4.41075	5.48389	5.64668	5.54967	5.43831	6.16454	6.13296	6.16454	6.30223	6.43512	6.32995	6.85641	5.9374	6.62492	6.54143	6.43979	6.40202	6.75338	6.76513	7.0252	7.36209	7.81645	7.78089	8.17234	7.56444	8.09475	7.25187	7.44384	7.42456	7.56171	7.78753	7.90284	8.08999	7.88642
PDPK1_369_381	5.37136	5.60385	5.5667	5.65324	5.97878	6.2372	6.22986	6.52632	5.94783	6.64696	6.4399	6.17745	6.80735	5.5758	6.60856	7.08745	6.46219	6.52966	6.66709	5.78628	6.80158	6.38466	6.83722	7.57397	7.90624	7.51938	7.62588	6.58119	6.95918	7.6295	7.70649	7.3777	8.3406	7.97926	7.90682
CBL_693_705	5.60953	5.40162	5.80788	6.26983	7.63599	7.32125	6.69732	6.90562	6.3817	6.74599	6.82091	7.00026	6.69404	6.97327	6.89846	6.94235	6.7872	6.82515	7.23147	7.04577	7.04995	7.74541	7.94817	8.01656	8.31092	6.93995	7.8434	8.31949	8.43038	7.78963	7.55787	7.69805	8.35518	8.45658	8.47792
ANXA1_14_26	5.34819	4.98317	6.02008	5.88769	6.6352	6.88785	6.41985	6.94178	6.3292	6.54754	6.51262	6.76879	6.68988	6.44601	6.69002	6.77066	6.65841	6.49006	6.81991	6.5848	6.95952	7.53739	7.74595	8.0053	8.35569	7.33718	7.76965	7.76358	7.89877	7.618	7.62986	7.99384	8.25182	8.31013	8.15928
VGFR1_1326_1338	3.64146	3.27101	3.85348	4.87472	4.12895	4.30639	4.83349	5.83847	5.07912	5.0689	5.06204	5.32313	5.65159	4.89585	4.9109	5.02355	5.24725	5.03603	5.95262	5.89563	5.99606	6.36469	7.02109	6.7436	7.16378	6.57325	6.92272	6.3347	6.20288	6.33989	6.04079	6.71547	6.58915	6.52362	6.5496
FAK1_569_581	3.03933	3.26042	4.06991	5.17022	4.96756	4.48753	4.8516	5.16845	5.04859	5.42882	4.60275	5.04094	5.10813	4.76891	5.2644	5.22898	5.16229	5.16845	6.23559	5.64186	5.98669	5.99366	6.54632	6.6245	6.9723	6.10744	7.26748	5.88221	5.89761	5.901	6.05564	6.19275	6.35273	6.42397	6.56981
K2C6B_53_65	2.82939	2.95752	4.07914	4.45744	4.09705	4.47498	5.00417	5.25806	5.32231	5.5037	4.76483	5.1981	5.18907	4.72196	4.89084	4.67564	5.07642	5.1621	5.85985	6.21434	6.04931	6.78844	7.15506	6.85712	7.42133	6.33323	7.13795	6.16908	5.90075	6.10445	6.37718	6.57703	6.20397	6.39179	6.12882
NTRK2_696_708	3.24354	2.95221	3.52376	4.87474	4.2878	4.02967	4.85282	4.99894	4.98407	5.17884	5.09439	5.30897	5.24673	4.81146	4.88075	4.65692	5.04348	5.27705	5.73627	5.93558	5.27394	6.72368	7.15515	6.70331	7.29033	5.81456	6.92184	5.96293	6.08847	5.7612	6.38279	6.82379	6.11322	5.69202	5.79221
PGFRB_771_783	3.77262	3.73451	3.69066	4.63999	4.92495	4.24277	4.89598	5.21062	4.28124	5.12849	5.09357	5.1149	5.21214	4.58289	5.04048	5.03307	4.37291	4.72856	5.82286	5.52876	5.76317	6.28991	6.90364	6.12294	6.80865	5.91925	6.70361	5.5672	5.63506	5.91238	6.06644	6.20702	6.09584	5.90686	6.22112
MK10_216_228	3.64331	3.75335	3.68741	4.44045	4.7477	4.49109	4.53169	5.48595	5.23756	5.52799	4.50387	4.93406	5.10597	4.2727	5.02287	4.78827	4.86626	4.71155	5.40096	5.66181	5.64287	6.50914	6.86384	6.29564	6.88309	5.73301	6.92452	5.65899	5.52886	5.6611	6.03697	6.19195	5.58986	5.66321	5.87767
KSYK_518_530	3.13797	3.24111	3.79686	4.62773	4.69074	4.60996	4.44717	4.64896	4.66039	4.56869	4.9345	5.16948	5.26548	4.41416	4.9098	4.99303	4.7837	4.42589	5.40536	5.31905	5.48669	5.92755	6.39467	6.2201	6.60127	5.68089	6.42829	5.7696	5.97603	5.61639	5.91244	6.16416	6.36644	6.34764	6.23871
PGFRB_768_780	3.06273	3.05991	3.39314	4.57911	4.28075	4.17218	3.66879	5.37741	4.66677	4.96365	4.55514	5.07471	4.66174	4.52366	5.04368	4.52571	3.8888	4.52293	5.33549	5.48725	5.41298	6.34128	6.88051	6.24475	6.77557	5.55759	6.3228	5.90473	5.65354	5.81646	5.92414	6.65573	5.524	5.67488	5.89488
VGFR2_1168_1180	2.44842	3.5909	3.92363	3.34962	4.63234	4.82966	5.19974	4.56572	4.87214	4.58958	5.00312	4.64717	5.50086	4.66823	4.95407	5.32068	5.04891	5.07972	5.60629	5.14133	6.00272	5.27663	5.83353	6.8793	7.22444	6.14453	6.70995	5.68814	5.9856	6.22008	6.26069	6.62575	6.88181	7.00052	6.87497
TEC_512_524	4.29281	4.01489	4.95385	5.03512	4.98274	5.19045	5.2211	5.5693	5.28902	5.64056	5.49901	5.38299	5.841	4.91331	5.22594	5.55529	5.38092	5.41878	6.07291	5.87676	6.27956	6.31528	6.92124	6.71334	7.17044	6.35169	6.9901	6.24462	6.17951	6.60345	6.38595	6.68196	6.93403	6.88627	6.88063
TYRO3_679_691	4.14765	3.94028	4.26757	5.49664	4.7607	4.83403	4.97668	5.40362	5.33008	5.74351	4.89279	5.00541	5.68314	4.57112	5.44854	5.38137	5.42882	5.20999	6.18155	5.94563	6.07765	6.46259	6.95479	6.91623	7.08221	6.11536	6.99334	5.8683	5.94892	6.0152	6.41518	6.61418	6.52995	6.54784	6.4042
VGFR2_1052_1064	4.0372	4.15978	4.7005	4.78687	5.11659	5.04185	4.9856	5.01521	4.91863	5.29189	4.94675	5.10734	5.68481	4.77473	5.12284	5.49739	5.10229	5.14058	5.76169	5.24179	5.90088	5.26109	6.03065	6.35544	6.84595	6.06801	6.44041	5.82788	5.89825	6.24658	5.98646	6.37377	6.73415	6.74586	6.74485
NCF1_313_325	4.6246	4.82604	4.63411	5.14245	5.30333	5.70694	5.45095	5.84353	5.79836	6.3729	5.54804	5.35333	5.42343	4.41917	5.61536	5.36878	5.80069	5.82074	5.88686	5.40639	5.53135	6.12298	6.38696	6.64309	6.81304	5.29883	6.18917	5.38163	5.68288	5.3227	6.36373	6.3582	6.29516	5.78743	5.78911
EPOR_419_431	4.612	3.96763	4.48317	4.78737	3.37911	4.92381	5.30549	5.56479	4.94841	5.37762	5.67183	5.78884	5.67209	5.28633	5.60818	5.32946	5.70442	5.53825	5.09352	6.44699	6.06012	8.33201	8.36581	7.82057	8.1016	7.0235	6.94683	6.64816	6.94218	7.05554	7.46629	7.44751	6.80649	6.6332	6.42848
CD3Z_116_128	3.81269	3.48053	3.41151	3.59168	4.15192	2.25177	5.37001	5.14643	4.94183	4.76988	5.66656	5.71746	5.03976	5.20563	5.43455	5.17384	5.42187	5.35341	5.59884	5.9438	5.8392	7.75017	7.81716	7.16336	7.41942	6.66258	7.22067	6.49909	6.51469	6.59113	6.48135	6.74295	6.9759	7.09063	6.43521
PLCG1_764_776	7.61703	7.38815	7.81639	7.62337	6.70208	7.49341	8.75521	9.18926	8.77505	9.08579	8.90253	9.01882	8.84269	8.59674	8.95754	8.50952	8.97567	8.92156	8.39905	9.60507	9.02852	11.4334	11.6699	10.7581	11.1042	10.2737	10.3599	9.97165	10.0115	9.94133	10.747	10.705	10.1652	10.0502	9.51775
PAXI_111_123	6.97636	7.1043	7.75096	8.30289	6.64987	6.55341	8.75204	8.99163	8.77447	8.96252	8.83879	8.5863	8.85655	8.28017	8.87343	8.80514	8.91434	8.86485	8.91214	9.68731	9.80895	11.0164	11.1809	10.6577	10.8223	10.6723	11.0122	9.68594	9.69797	10.0904	10.304	10.237	10.1565	10.0966	9.99877
FRK_380_392	7.3282	7.46994	8.3119	8.51254	7.9559	8.26556	8.7814	9.15327	8.80034	9.0309	9.05489	9.01024	9.2398	8.57032	9.14854	9.21621	8.96218	8.97973	9.30402	9.13764	9.62169	10.6986	10.8541	10.6311	10.8819	10.3715	10.7855	9.72724	10.0526	10.1261	10.4504	10.5315	10.4677	10.4642	10.3605
ART_004_EAIYAAPFAKKKXC	6.66943	6.41254	8.21731	8.97311	8.03144	7.61682	8.47965	8.93376	8.61194	8.90014	8.5398	8.51602	8.669	8.47413	8.69374	8.34948	8.63188	8.60339	9.10945	9.61365	9.55144	10.1763	10.3477	10.4658	10.5262	10.124	10.8012	9.88405	9.93338	9.54331	9.85779	9.95517	9.57227	9.60478	9.85058
EPHA2_765_777	6.98946	6.95657	7.38563	7.70127	7.7551	8.03727	8.3196	8.55965	8.14675	8.50308	8.56221	8.50963	8.26926	8.06733	8.54205	8.68372	8.45451	8.42661	8.78126	8.67105	9.07266	10.313	10.4428	10.0107	10.1992	9.76127	10.1769	9.38699	9.31058	9.61154	9.82018	9.91176	9.93769	9.8611	9.81072
P85A_600_612	7.14326	7.01151	6.72679	6.90167	5.8134	6.80616	8.62188	8.89161	8.65006	8.84514	8.74927	8.32871	8.39376	8.02825	8.70234	8.27174	8.76475	8.73726	8.21836	9.15174	9.2328	11.366	11.4454	10.4662	10.5591	9.90387	9.98582	9.40926	9.20194	9.70881	10.0175	9.90965	9.88439	9.85299	9.4385
PAXI_24_36	6.41389	6.56221	6.67516	7.0307	6.00608	6.62786	7.9375	8.21669	7.8565	8.26223	8.14765	7.83976	8.31318	7.43551	8.13195	8.09484	8.09408	7.99907	7.92329	8.66365	9.01207	10.0458	10.3631	9.69124	9.94724	9.66654	9.72431	8.73094	8.81374	9.42345	9.42217	9.46385	9.58312	9.56793	9.36487
FES_706_718	6.22074	6.21536	7.03734	7.12459	6.17685	6.74029	7.79894	8.04631	7.67163	7.8856	8.02865	7.90408	8.24061	7.32511	8.06511	8.13334	8.03213	7.88944	7.70272	8.09431	8.62125	9.76214	9.89381	9.62145	9.99769	9.54604	9.64193	8.83725	8.94878	9.35587	9.39065	9.42082	9.49853	9.4933	9.22737
PGFRB_572_584	6.45504	6.50757	6.76923	6.56208	6.48852	7.32826	7.78173	8.13367	7.751	8.13126	7.98643	7.78682	7.98027	7.57185	8.14964	7.87205	7.8682	7.88414	7.78271	8.58997	8.61238	9.98401	10.4771	9.89983	10.147	9.28333	9.30847	8.90206	8.83678	9.26624	9.55335	9.65022	9.6405	9.45489	9.22999
RET_1022_1034	6.56114	6.67835	7.47275	7.34286	7.09074	7.58461	8.02213	8.28656	7.87699	8.14164	8.21493	8.20732	8.37773	7.44672	8.21999	8.39378	8.12929	8.09609	8.23977	8.15821	8.57757	9.46426	9.79588	9.50627	9.87744	9.4629	9.45559	8.8646	8.82791	9.28955	9.41693	9.52433	9.73478	9.65873	9.39626
CDK2_8_20	6.27481	6.2024	7.27376	8.00227	6.67041	6.19293	7.96793	8.20444	7.98456	8.12466	8.11322	8.1259	8.31075	7.74535	8.299	8.2563	8.16856	8.16025	8.62708	8.43823	8.8293	10.0257	10.1738	9.94756	10.2089	9.72751	10.3765	8.88733	9.15169	9.28395	9.59555	9.67065	9.23252	9.33856	9.28885
PECA1_706_718	5.66758	5.89701	6.77245	7.78625	6.83848	6.48485	7.73278	7.80971	7.85334	8.06026	7.97696	7.74997	8.07522	7.36171	8.02781	8.00951	8.11799	7.97366	8.4979	8.37824	8.85729	9.52267	9.92324	9.69919	9.93944	9.54183	10.2509	8.61324	9.0625	9.00718	9.33259	9.33278	9.25234	9.22463	9.35088
EPHA7_607_619	5.76494	5.78727	6.76198	6.49117	6.57807	7.07623	7.3475	7.64098	7.28408	7.46873	7.62166	7.46314	7.60703	6.91125	7.60241	7.72407	7.51468	7.44971	7.41733	7.35236	8.12433	8.9097	8.90998	8.94651	9.36119	8.87061	8.82476	8.47625	8.33334	8.78424	8.6996	8.92489	9.29062	9.42559	9.05588
VGFR2_989_1001	5.97781	5.94543	6.65912	6.83637	5.98227	6.28365	7.3021	7.46124	7.14048	7.2979	7.56841	7.28927	7.84025	6.70566	7.46744	7.733	7.44628	7.36694	7.68339	7.16191	7.74015	8.7111	9.13704	8.83284	9.14224	8.77391	9.00293	7.88859	8.26119	8.58282	9.04664	9.02251	8.82985	8.89422	8.65637
EPHA1_774_786	6.48	6.2925	6.81785	6.95138	6.97563	7.15359	7.4288	7.81295	7.29714	7.54205	7.66542	7.82072	7.75915	7.33996	7.8417	7.67808	7.61709	7.66048	7.69266	7.77712	7.78356	9.48925	9.54487	9.20075	9.40204	8.57708	8.92359	8.46575	8.76494	8.61205	9.18081	9.23068	9.06282	9.02411	8.68415
PDPK1_2_14	5.75289	5.677	6.10124	6.97236	6.77322	6.63173	7.4493	7.62853	7.46107	7.68209	7.642	7.43962	7.97575	6.9973	7.63455	7.48469	7.61731	7.74707	7.84257	8.36945	8.48391	9.03462	9.45259	9.26013	9.65778	8.94921	9.25707	8.47931	8.75591	8.82093	8.6523	8.77636	8.98071	8.98335	8.79526
RASA1_453_465	5.44833	5.37102	6.31043	6.77211	6.43556	6.42075	7.20145	7.4794	7.32955	7.53236	7.59066	7.45043	7.67854	7.09038	7.66195	7.37805	7.71817	7.6571	7.98329	8.09258	8.05964	8.45393	8.80444	9.22923	9.61906	8.73721	9.38482	8.48514	8.5642	8.44033	8.56444	8.92616	9.00136	8.97682	8.73839
LAT_249_261	6.23942	6.35905	6.43309	7.14178	8.19547	7.96673	7.42143	7.89717	7.3685	7.83642	7.62005	7.35938	7.89032	7.30274	7.64787	7.78395	7.57101	7.46492	7.91144	7.54544	8.21339	8.61118	8.74774	8.96053	9.34561	8.03047	8.58053	8.41841	8.84585	8.55811	8.61232	8.58696	9.30871	9.25966	9.47978
PGFRB_1014_1028	6.09227	5.95829	6.60042	6.48977	7.7817	7.79714	7.24152	7.70391	7.20066	7.40446	7.48179	7.1523	7.62991	7.30984	7.51665	7.37777	7.21751	7.35926	7.5344	8.03672	8.4162	8.83566	8.83224	8.96734	9.31061	8.05578	8.46636	8.64087	8.79495	8.65337	8.44183	8.61286	8.9707	8.87638	9.26912
FER_707_719	5.36233	5.29522	6.16372	6.23167	6.00926	6.23865	6.93569	7.16286	6.81675	6.97843	7.17135	7.08552	7.29309	6.58312	6.97528	7.09633	7.0888	7.0879	7.1506	7.32724	7.71472	8.80972	8.9489	8.64743	9.06786	8.45177	8.92091	7.97182	7.954	8.34313	8.31648	8.46152	8.48286	8.58873	8.27876
EPOR_361_373	5.06344	5.43088	6.01617	6.67294	6.0685	5.86694	6.8347	6.88795	6.82837	6.68704	7.03134	6.69701	7.43445	6.39746	7.01522	7.41825	7.02758	7.00301	7.43393	6.79814	7.87076	8.43976	8.6049	8.43433	8.82003	8.54246	9.05304	7.45552	7.91907	8.50727	8.34989	8.31975	8.52683	8.42498	8.70051
FAK2_572_584	5.37564	5.55276	6.39166	6.40359	6.85834	7.05069	6.83418	7.33024	6.9631	7.1084	7.13899	7.12035	7.09151	6.7029	7.25882	7.14579	7.04798	6.95845	7.18876	7.24131	7.72328	8.03071	8.26383	8.41653	8.9117	8.2279	8.44844	8.01372	7.95517	8.10712	8.0929	8.45463	8.80317	8.80951	8.58487
EPHB1_771_783	5.73884	5.31165	6.36644	5.82886	5.78891	6.49847	7.09807	7.34947	6.9433	7.20579	7.37432	7.39979	7.26367	7.01641	7.26701	6.87864	7.19786	7.28781	6.67366	7.65644	7.38993	9.24853	9.23273	9.08458	9.3993	8.48699	8.49231	8.49088	8.54193	8.38528	8.80456	8.73473	8.52145	8.5481	8.06163
41_654_666	5.77543	5.36203	5.99372	7.07563	6.40026	5.79856	7.0039	7.25014	7.20681	7.50238	7.22175	7.63526	6.89818	7.06644	7.32902	6.9121	7.28422	7.37585	7.86617	7.86521	7.17183	8.88314	9.13907	8.78605	9.0802	8.23426	9.1719	8.381	8.52352	7.9288	8.4445	8.64512	8.15728	8.25397	7.84663
ENOG_37_49	7.97239	8.139	8.91802	9.05867	7.69266	8.50153	10.0762	10.3277	10.1406	10.392	10.1838	9.73671	10.2138	9.48586	10.2742	9.88189	10.1727	10.219	10.1223	11.1141	11.3871	12.3561	12.3831	12.5641	12.5601	11.9573	11.8817	10.8497	11.1264	11.5428	11.8635	11.6847	11.5587	11.4255	11.3412
SRC8_CHICK_476_488	8.60808	8.59912	8.43694	8.41467	5.82315	7.88632	10.1221	10.3743	10.123	10.3091	10.2566	9.90075	9.97072	9.58493	10.3066	9.97587	10.2452	10.2541	9.70194	10.8527	10.8831	12.6465	12.9033	12.0109	12.0917	11.8167	11.8416	10.9954	11.2491	11.3107	11.6858	11.5595	11.5841	11.4976	11.1685
EFS_246_258	8.34611	7.89059	9.48493	9.31986	8.47691	9.11699	10.0241	10.3086	9.98651	10.327	10.0763	10.4864	9.80431	8.84132	10.2621	9.07414	10.1088	10.0847	9.82685	12.1096	10.238	12.9523	13.0337	12.7637	12.8699	11.6249	11.2837	11.7491	11.6243	11.1558	12.2391	12.2876	11.0614	10.9523	10.0986
SRC8_CHICK_492_504	8.22414	8.19424	8.27051	9.01724	8.58216	8.38505	9.35082	9.68065	9.44472	9.72591	9.57232	9.38267	9.48176	8.98702	9.58827	9.57007	9.63467	9.6197	9.50696	9.95113	10.2521	12.027	12.2343	11.6232	11.6579	10.8645	11.0953	10.2879	10.5061	10.5711	11.3381	11.0982	10.9209	10.8927	10.6718
CD79A_181_193	9.82245	9.67311	10.6945	10.7561	9.98047	10.4466	11.4985	11.8273	11.5245	11.8058	11.514	11.4898	11.4202	9.08905	11.664	11.3144	11.6224	11.5615	11.3957	12.3232	12.2642	13.5879	13.4906	13.6911	13.8245	12.9915	13.1212	12.5903	12.578	12.5137	13.1267	13.1394	12.7238	12.6831	12.3647
VGFR2_1046_1058	4.23548	4.10322	4.33141	4.1634	4.2909	4.31249	4.29512	4.87672	4.35805	4.59499	4.44889	4.8082	4.80824	3.68933	4.35244	4.95128	4.33121	4.20151	5.03581	4.28685	4.93616	4.69022	5.40058	5.3927	6.0492	5.17979	5.24423	5.08547	5.19335	5.60749	5.11067	5.48722	5.94236	5.76191	5.765
INSR_992_1004	3.85693	3.3353	3.82888	4.10122	4.18734	4.74071	4.80903	3.71714	4.04227	3.6758	5.00625	5.07548	3.98864	4.46848	4.18404	4.61981	4.4052	4.04055	4.90654	4.53893	4.83653	4.84911	5.26442	5.45522	5.98122	4.76275	5.14554	5.57574	5.42966	5.40758	4.94621	5.66493	5.90302	5.76742	5.93473
EGFR_1165_1177	4.59569	3.51581	3.92155	4.25339	5.24289	5.05094	5.0247	5.16352	4.57749	5.25676	4.97381	5.04569	4.87949	4.45192	5.09947	4.74116	4.83615	4.47647	4.57563	4.21119	4.41449	5.23979	5.51849	5.78041	6.17665	4.55069	4.91988	5.42859	5.65072	5.08212	5.57556	5.31008	5.64533	5.90927	5.75424
ERBB4_1277_1289	4.75324	3.20495	3.81032	4.26496	3.99821	4.81485	4.27272	4.70329	4.60061	4.74498	4.20604	5.39899	3.52108	4.66494	4.80816	3.79582	4.49006	4.759	4.56109	4.42838	3.63323	4.94442	5.60689	5.09651	5.89504	4.09047	4.0854	5.59296	5.85068	4.7013	5.01414	5.70531	5.47616	5.48836	4.8157
EGFR_1190_1202	3.35361	3.16954	3.79712	4.67057	4.42944	4.29509	4.76808	4.74462	3.77713	4.08614	4.32001	4.76107	5.181	4.87038	3.9264	4.65988	4.52396	4.60698	4.83241	4.69256	5.22718	5.2163	5.513	5.87956	6.28001	5.40341	6.25995	5.67735	6.208	6.2376	5.81288	5.95203	6.17686	6.20532	6.62612
FGFR1_761_773	3.1832	2.57025	3.45755	4.26747	4.50918	4.04555	3.96961	4.29422	4.30049	3.76034	4.50711	5.05451	4.88409	4.29295	4.03501	4.36146	4.33603	3.84644	4.48755	4.51708	4.80292	5.41382	5.74285	5.65993	6.22768	4.96868	4.96621	5.60639	6.09314	6.00834	5.4404	5.69009	6.12461	6.08386	6.1608
ODBA_340_352	3.84974	2.45202	3.92499	3.74637	2.83868	4.48432	4.59222	2.98587	3.52929	3.61482	4.02208	5.3269	4.41196	4.74235	3.93608	4.84674	4.45336	4.54094	5.20704	5.28898	5.21938	5.48083	5.95614	6.1215	6.4927	5.80757	5.81233	6.12327	6.02739	6.10564	5.57012	5.59723	6.38024	6.18662	6.22182
VGFR1_1040_1052	3.52982	3.16465	3.43588	4.11156	3.84695	3.00421	3.99613	4.11475	3.19547	3.54235	4.2586	4.28287	4.57387	3.53677	3.53475	4.27319	4.38799	3.96818	4.79665	4.35276	4.56696	4.80229	5.4278	5.34818	5.7478	5.20141	5.62488	4.68317	4.98691	5.25803	5.24014	5.3086	5.39451	5.74112	5.69223
CRK_214_226	2.47429	2.52073	3.36814	4.07299	3.50994	2.70928	3.67448	3.65217	3.78341	3.0312	4.53034	4.11035	4.28381	3.69408	3.92246	4.46575	3.76966	3.92038	4.67362	4.34896	4.92558	5.44439	5.59599	5.3887	5.8753	5.26261	5.87928	5.00345	5.3581	5.55648	5.02774	5.19654	5.4947	5.24107	5.96873
RON_1353_1365	2.53055	2.27467	2.83831	3.55124	3.68653	3.30832	4.16367	3.68246	2.81281	3.8881	3.59545	4.21731	4.81109	4.05977	4.25667	4.14885	4.28639	4.23652	5.08128	5.00456	4.54487	5.60482	6.08648	5.53567	5.75462	4.80101	5.84623	5.41539	5.71208	4.91749	5.28071	5.51977	5.30734	5.55041	5.33238
K2C8_425_437	2.16464	1.75953	2.90537	2.44143	3.44664	2.98955	4.25949	3.9368	3.44387	2.7199	3.9312	4.44804	4.5031	3.78422	3.95716	3.74341	3.55491	3.90857	4.47417	4.81635	4.71448	5.48677	5.91016	5.66484	6.01398	5.21328	6.05257	4.9564	5.14798	5.33893	5.26991	5.55862	5.32841	5.34017	5.19413
STAT4_714_726	2.04825	2.45543	2.54043	3.49078	3.04994	2.85729	3.87057	4.9343	3.30482	1.72852	3.5572	4.63484	4.33483	3.52903	3.58388	4.1326	3.6859	4.33677	4.63745	4.51164	4.79976	4.61909	5.47958	5.59732	5.98479	5.46769	6.45552	5.07664	5.2031	5.13801	5.2604	5.43465	5.37898	5.495	5.42975
CALM_95_107	1.44762	1.82995	2.48306	4.71617	3.77282	4.02558	4.34356	3.86549	4.05752	4.47622	4.3336	4.61572	4.78676	4.55895	4.34639	4.42583	4.0627	4.23003	5.58144	5.36831	5.20284	5.46802	5.87249	5.81805	6.13717	5.28313	6.20136	5.6576	5.96902	5.59218	5.74961	6.01785	5.67533	5.3506	5.96004
MBP_198_210	2.14195	2.29144	1.82173	4.32086	3.11007	3.25698	3.83267	4.50127	4.35628	4.67503	3.8238	4.31423	4.46586	3.45403	4.31258	4.21165	4.30112	4.47205	5.00941	4.54267	4.28926	4.86738	5.34746	5.83015	6.28903	4.86818	6.10897	4.57098	5.18735	4.52505	5.26757	5.31201	5.21941	4.91402	5.1123
VGFR3_1061_1073	2.46746	2.50638	2.64036	4.00776	3.43636	3.38407	3.59578	3.17684	3.3468	3.95077	4.14924	3.84971	4.12045	3.22787	2.40246	3.96947	3.47914	2.99111	4.43062	3.82297	4.26592	3.86101	4.72991	5.01213	5.63879	4.65443	5.54109	4.22566	4.43686	4.78729	4.89157	5.00095	5.30471	5.2505	5.4497
MK12_178_190	0.383085	2.68356	2.42509	2.79713	2.06076	3.63422	3.78392	3.1337	3.62765	4.01754	3.54627	3.59453	4.19954	3.13118	3.70683	4.09534	3.63667	3.86671	4.0807	4.23447	4.79503	4.73637	4.91931	5.03972	5.71254	4.87936	5.13931	4.36386	4.9142	4.85512	4.90722	4.7248	5.0353	5.0361	5.28677
ERBB4_1181_1193	2.93001	2.23695	0.470289	3.36239	3.68634	3.43966	2.91019	2.52861	1.67751	1.89869	4.18394	3.86881	4.29997	3.44725	3.54821	4.15131	3.23891	3.27739	4.34814	3.80128	4.43639	4.23393	4.77482	4.61796	5.29705	4.17955	4.89628	4.49649	4.92729	4.85584	4.05869	4.97115	5.33851	5.10905	5.39733
SRC8_CHICK_470_482	3.16785	3.42383	3.85011	3.4765	4.96764	4.76642	3.99692	4.34258	3.30314	3.41247	3.79971	3.92497	4.29472	3.19309	3.56234	4.38321	3.7692	3.88755	4.09757	3.75741	4.55756	5.54017	3.92648	4.87511	5.38892	2.97417	3.61002	4.91547	4.77877	5.19171	4.56165	5.13347	5.58452	5.7914	5.98085
ANXA2_17_29	0	0	0	4.02489	3.66646	1.07942	3.75077	3.93156	3.65638	4.58026	4.83441	4.75964	4.61013	4.44005	4.14011	3.86899	4.10577	3.95318	5.3807	5.06483	5.31438	5.26857	5.77335	6.26908	6.2708	5.63745	6.94541	5.13766	6.02037	4.90183	5.35006	5.83542	5.55433	6.05715	5.69659
CD3Z_146_158	1.17887	-0.507402	2.6843	3.07301	2.90184	2.43203	3.29209	3.41618	2.35537	3.9822	3.66832	4.27868	4.53389	3.79669	4.13098	4.38326	4.17962	3.98611	4.67476	4.18212	4.88076	5.43776	5.0125	5.97907	6.09003	5.15133	6.18369	5.10546	5.5481	4.98837	5.21217	5.1092	5.83551	6.20196	5.54247
PRGR_786_798	0.0665857	0.98619	0	-0.874718	2.41204	1.73365	3.43861	4.25681	2.42499	3.68307	3.96783	2.91506	4.10506	2.94959	3.41849	3.93321	3.5476	3.74721	4.84781	4.03854	4.72133	5.42023	5.21794	5.99463	6.27257	4.67206	5.84256	4.43086	4.66126	5.09861	5.31245	5.25751	5.28207	5.09231	4.98998
DYR1A_312_324	0	0	0	0.842885	0	2.15093	2.85138	3.77172	2.86122	3.02201	3.42967	3.00916	4.23745	3.42834	3.49225	2.15178	3.33156	3.10446	4.43414	5.21795	4.56463	5.92929	6.03528	6.17113	6.58369	4.92086	5.47707	5.07712	5.02317	4.78216	5.25446	5.845	5.20218	4.11913	4.56018
DCX_109_121	3.13256	1.85625	3.05469	4.07405	0	3.64796	3.95082	4.64287	4.15733	5.22995	4.27975	4.46975	4.21361	3.90997	3.70552	3.71937	4.29802	4.56611	4.43782	5.48536	5.17236	6.48081	6.46923	6.42693	6.64103	5.64126	6.25505	5.36551	5.52129	5.54068	5.73433	5.96377	5.54504	5.20588	5.31764
RB_804_816	2.68242	0	0	2.38653	0	3.09092	2.83304	3.95091	4.13336	4.92443	3.00594	4.12417	3.83547	3.72943	3.43722	3.20551	4.2681	4.17558	4.94079	5.45404	4.85366	5.7547	6.24176	5.80491	6.33157	5.43506	5.78248	5.36337	4.94988	5.00705	5.25784	5.79942	5.03273	5.17403	4.79251
EGFR_1103_1115	-5.05202	2.18019	3.72115	3.93617	3.56041	2.94055	4.34841	3.55899	4.2847	3.51904	4.41523	4.39861	4.79108	4.06431	4.43254	4.55672	4.05066	3.9299	5.10366	5.20968	5.69204	6.12466	6.36565	5.82758	6.41178	5.82611	6.61129	5.21917	5.35515	5.68203	5.47829	5.95133	5.23872	5.96613	5.75353
PP2AB_297_309	2.27916	2.50898	1.9772	3.56808	4.60924	3.89849	3.85003	4.41906	3.53069	3.98758	2.87116	3.93438	3.03595	3.30501	0.688545	3.16557	3.7434	3.95948	4.65237	5.06603	4.55799	5.73171	5.96689	5.46209	5.6063	4.70298	5.24827	4.72576	4.46664	3.78092	4.43373	5.18796	4.42555	4.04104	4.65965
VGFR2_944_956	2.65548	2.51964	2.58321	3.9407	3.9654	3.42567	3.03497	4.3292	3.92563	4.41828	3.53871	3.51738	3.91752	2.51042	2.553	3.27218	3.30387	3.73703	3.67413	3.6576	4.50701	4.55824	4.61632	4.88809	5.31121	3.77431	4.54042	3.32834	3.15578	3.58129	4.30877	5.03213	4.9109	4.82629	4.56047
MK14_173_185	2.61764	2.16958	1.93387	3.05089	3.61936	2.61847	3.36343	0.923216	2.40312	3.31647	3.01116	3.64139	4.20462	2.93141	0	3.27452	2.33822	3.39036	3.16102	3.69531	4.23544	4.25414	4.74237	4.45835	5.00646	3.58955	4.44001	4.30645	4.69388	4.50779	3.9585	3.99405	4.5465	4.79983	5.03548
PTN11_539_551	2.28512	2.19531	0	3.80242	1.66922	3.56627	3.17351	2.80267	3.79566	3.69087	2.31381	2.8271	3.77336	2.20045	3.20181	2.95421	2.261	3.52411	4.38325	3.90429	4.18654	4.78599	4.90644	4.88037	4.76816	4.12844	4.4699	3.68903	3.87245	4.02304	4.35467	2.04202	3.2867	2.68701	4.08462
ZBT16_621_633	0	1.62332	0	3.82744	2.56691	2.73164	1.4389	3.91856	0.139098	1.70548	2.80964	2.522	3.47212	2.31497	1.86733	2.73168	3.6241	3.29022	4.47851	4.10126	4.41586	4.65073	4.98507	4.63829	4.57309	3.8891	4.61363	3.84167	3.50012	3.59051	4.50997	4.59758	4.79065	3.92817	4.16571
B3AT_39_51	0.214618	0	1.4599	3.75795	3.46352	2.16265	2.84182	0	3.30688	0.618103	1.60345	3.82353	3.67329	3.55761	3.51856	3.48625	2.91268	2.70211	4.00537	3.53953	4.36275	4.46808	4.93381	4.84822	5.4209	4.23461	5.72296	4.09361	4.9948	4.41547	4.44138	4.25245	4.39492	4.77561	5.16442
EPHA4_589_601	1.52702	1.0493	1.74705	1.33647	3.24368	2.02105	1.98268	1.91281	2.79138	2.72362	-0.674304	2.64566	2.3899	2.00693	2.55957	2.9006	2.24396	2.20357	3.66315	3.7273	3.78323	4.41129	4.51631	4.39557	4.6259	4.0193	4.8311	4.15768	4.10416	3.73497	4.00867	4.58268	3.95201	4.02095	3.99406
MK01_180_192	0	0	1.99339	1.88883	0	1.82225	2.64995	2.95465	2.70058	2.14626	1.43719	2.77468	2.80875	3.22835	1.78097	2.29059	2.44246	2.7495	4.00902	4.55438	4.39507	4.88761	5.42032	5.26558	5.64534	4.76249	5.49944	4.18478	4.45926	4.41005	4.79311	4.6799	4.22342	4.14084	4.56323
CDK7_157_169	1.51349	0	1.72194	0	0	3.35336	1.90109	3.30447	3.64166	3.94963	3.20864	3.10716	3.78512	2.32919	2.95029	1.4584	1.5739	2.73638	3.03681	3.88369	4.14777	5.44272	5.27405	4.75396	5.35874	4.1751	4.33807	4.05531	3.88816	4.4966	3.64166	5.10509	3.03312	3.10873	3.87018
VINC_815_827	-1.01402	0	0	1.39842	0	1.06251	2.07435	2.11535	0.463481	0.801627	0.0210015	1.40219	1.89966	1.58178	0	0	0	0	2.21967	4.17586	3.93849	4.87438	5.15349	4.61146	4.96641	3.59598	4.71855	4.09071	4.04618	3.39693	4.05614	4.53168	2.71221	2.09721	3.56792
EPHB4_583_595	0	0	0	0	0	1.66838	2.4063	2.99289	0	0	2.13416	1.89599	2.63331	1.13175	0	0	0	0.159048	1.41134	2.77828	3.35766	3.50033	3.9398	4.0245	4.01125	3.53165	3.68692	3.05207	3.31336	4.32709	3.45351	3.30668	3.30559	3.21984	3.3049
PRGR_545_557	0	0.261221	0.851472	2.91012	0.921991	-0.369738	3.2335	-2.67184	-0.78632	0	2.10847	2.45885	2.82803	0.448436	0	2.22833	0.548322	1.70677	0.746569	0.0967056	1.96751	3.43209	2.13445	3.46251	3.68093	0	0	2.26756	3.44682	3.14642	2.76827	2.63797	0	3.28665	3.41971
RBL2_99_111	0	0.835696	0	2.71162	0.929872	-0.830656	-2.91406	0	1.77521	0	2.91891	1.81806	3.62094	2.57082	3.07562	2.42754	0.887593	2.67937	4.14062	3.54023	4.16541	3.44174	4.34893	4.45396	4.87246	4.26566	4.72361	3.8541	3.79694	3.97901	3.66641	4.36689	4.09845	4.49658	4.74216
ACHD_383_395	0	0	0	0	0	0	-7.46164	0	0	1.24557	0	1.80659	1.95475	2.20292	0	0	2.80824	2.51944	2.02246	3.93285	3.56918	4.52551	4.90478	5.11302	4.55001	3.69261	5.22234	4.11812	4.49427	2.81241	3.60933	4.08695	2.45378	3.3754	3.88381
