# Supplementary material for: Comprehensive Kinase Activity Profiling Revealed the Kinase Activity Patterns Associated with the Effects of EGFR Tyrosine Kinase Inhibitor Therapy in Advanced Non-Small-Cell Lung Cancer Patients with Sensitizing EGFR Mutations
Source: Proteomes. 2023 Feb 5;11(1):6. doi: 10.3390/proteomes11010006 (PMC9944465; doi:10.3390/proteomes11010006)
Supplement: Supplementary file 1 [file proteomes-11-00006-s001.zip › Supplementary_table3_network.xlsx]

## Sheet: test1 (3)
Supplementary table 3 Network analysis of kinases in NSCLC patients with common EGFR mutations
Kinase	Uniprot ID	BetweennessCentrality	ClosenessCentrality	Degree	Stress
CTNNB1	P35222	0.180455	0.768421	51	4522
EGFR	P00533	0.100567	0.760417	51	3226
PIK3R1	P27986	0.0615321	0.688679	42	1996
ERBB2	P04626	0.0435045	0.688679	41	1742
PTPN11	Q06124	0.036477	0.688679	41	1594
PLCG1	P19174	0.0442458	0.651786	39	1566
CRK	P46108	0.0337854	0.646018	36	1354
CBL	P22681	0.0232868	0.657658	36	1148
MAPK1	P28482	0.0419785	0.646018	35	1694
LCK	P06239	0.0302852	0.62931	32	1238
PXN	P49023	0.0166932	0.618644	30	886
PTK2	Q05397	0.0181635	0.613445	29	918
KDR	P35968	0.00755302	0.608333	29	420
RASA1	P20936	0.0173878	0.584	27	722
JAK2	O60674	0.0137593	0.593496	27	728
FGFR1	P11362	0.0090775	0.593496	26	438
PTK2B	Q14289	0.0148505	0.58871	25	740
MAPK14	Q16539	0.0195972	0.58871	24	872
PECAM1	P16284	0.011469	0.579365	24	518
RET	P07949	0.0215348	0.579365	23	766
JAK1	P23458	0.00580924	0.579365	23	310
SYK	P43405	0.023118	0.574803	22	1106
FGFR2	P21802	0.00396008	0.574803	22	222
ERBB4	Q15303	0.00377351	0.574803	22	226
MET	P08581	0.00367628	0.579365	22	230
PDGFRB	P09619	0.0041351	0.557252	20	370
RAF1	P04049	0.00542956	0.561538	19	408
FLT1	P17948	0.00220101	0.557252	19	132
EPHA2	P29317	0.00592499	0.544776	18	310
ZAP70	P43403	0.0130509	0.55303	17	680
PGR	P06401	0.00696746	0.540741	16	252
FGFR3	P22607	0.000748603	0.544776	16	58
FLT4	P35916	0.000380325	0.544776	16	42
VCL	P18206	0.00141722	0.544776	15	100
EPHA4	P54764	0.00478773	0.521429	14	198
EPOR	P19235	0.00302638	0.514085	14	140
INSR	P06213	0.00189608	0.52518	14	122
EPHB4	P54760	0.0048301	0.521429	13	230
CD247	P20963	0.00219611	0.514085	13	106
RB1	P06400	0.0228266	0.521429	12	836
PPP2CB	P62714	0.0189547	0.52518	12	724
NTRK2	Q16620	0.00555622	0.528986	12	308
EPHB1	P54762	0.00161353	0.477124	12	82
MAPK12	P53778	0.00322491	0.514085	11	188
LAT	O43561	0.000987336	0.506944	11	58
MBP	P02686	0.00569336	0.450617	10	152
KRT8	P05787	0.0032452	0.503448	10	106
MST1R	Q04912	0.00120167	0.5	10	58
EPHA1	P21709	0.000606577	0.493243	9	56
EPB41	P11171	0.00522417	0.493243	8	264
ENO2	P09104	0.00228159	0.493243	8	132
ANXA2	P07355	0.00224142	0.483444	8	60
CD79A	P11912	0.000407924	0.470968	8	26
FES	P07332	7.82175e-05	0.5	8	6
NCF1	P14598	0.000739859	0.459119	7	32
PDPK1	O15530	0.000686817	0.470968	7	38
STAT4	Q14765	0.000549072	0.470968	7	28
TEC	P42680	0.000464398	0.464968	7	26
CDK2	P24941	0.00425665	0.474026	6	182
MAPK10	P53779	0.000137537	0.486667	6	8
EPHA7	Q15375	3.45925e-05	0.431953	6	2
FER	P16591	0	0.483444	5	0
FRK	P42685	0	0.480263	5	0
DYRK1A	Q13627	0.0289764	0.453416	4	578
RBL2	Q08999	0.000967149	0.368687	4	20
DCX	O43602	0.000327798	0.45625	4	32
CALM2	P62158	0.000352802	0.429412	3	22
SLC4A1	P02730	0.000205661	0.380208	3	10
ANXA1	P04083	0	0.439759	3	0
EFS	O43281	0	0.41954	3	0
ZBTB16	Q05516	0.000105374	0.390374	2	4
CDK7	P50613	0	0.442424	2	0
TYRO3	Q06418	0	0.410112	1	0
BCKDHA	P12694	0	0.313305	1	0
PRRX2	Q99811	0	0	0	0
KRT6B	P04259	0	0	0	0
CHRND	Q07001	0	0	0	0
