# Supplementary material for: Comprehensive Kinase Activity Profiling Revealed the Kinase Activity Patterns Associated with the Effects of EGFR Tyrosine Kinase Inhibitor Therapy in Advanced Non-Small-Cell Lung Cancer Patients with Sensitizing EGFR Mutations
Source: Proteomes. 2023 Feb 5;11(1):6. doi: 10.3390/proteomes11010006 (PMC9944465; doi:10.3390/proteomes11010006)
Supplement: Supplementary file 1 [file proteomes-11-00006-s001.zip › Supplementary_table4_ttest_prognosis.xlsx]

## Sheet: res_20210713_modify
Supplementary table 4 List of peptides associated with progonosis
Peptide ID	baseMean	log2FoldChange	FC	lfcSE	stat	pvalue	padj
DYR1A_312_324	13.5281	1.63994	3.11653	0.307688	5.32989	9.82723e-08	3.34126e-06
VINC_815_827	6.04277	1.62192	3.07785	0.375336	4.32125	1.55146e-05	0.000143863
ACHD_383_395	6.13856	1.35139	2.55158	0.356416	3.79162	0.000149669	0.00117432
MK01_180_192	9.51611	1.01722	2.02401	0.224379	4.53349	5.80176e-06	6.57532e-05
CD3Z_116_128	42.3662	0.791606	1.731	0.244188	3.24179	0.00118783	0.00673102
EFS_246_258	1559.66	0.782169	1.71971	0.317746	2.46161	0.0138313	0.0455096
ANXA2_17_29	20.0306	0.731105	1.65991	0.28262	2.58688	0.00968494	0.0365876
EGFR_1103_1115	21.069	0.697744	1.62197	0.273478	2.55137	0.0107301	0.0377404
EPHB4_583_595	4.02594	0.687307	1.61028	0.302295	2.27363	0.022988	0.0581964
CD3Z_146_158	16.0067	0.678546	1.60053	0.290017	2.33968	0.0193003	0.0518061
EPOR_419_431	59.0776	0.677222	1.59906	0.213177	3.1768	0.00148907	0.00799398
PRGR_786_798	14.2651	0.659878	1.57995	0.218293	3.0229	0.00250363	0.0121605
SRC8_CHICK_476_488	1262.13	0.647699	1.56667	0.135656	4.77457	1.80091e-06	3.00811e-05
P85A_600_612	419.078	0.600023	1.51574	0.173108	3.46617	0.000527922	0.00358987
PAXI_111_123	519.594	0.535646	1.44959	0.105404	5.08185	3.73769e-07	9.5311e-06
RB_804_816	19.3004	0.487517	1.40203	0.283458	1.71989	0.0854522	0.16141
ENOG_37_49	1459.74	0.433727	1.35072	0.147209	2.94634	0.00321561	0.0149087
RBL2_99_111	7.72856	0.396046	1.3159	0.256424	1.5445	0.122467	0.219152
EPHA4_589_601	7.67537	0.369187	1.29162	0.21	1.75803	0.0787418	0.154455
CALM_95_107	22.3887	0.354956	1.27895	0.203088	1.7478	0.0804988	0.154922
PGFRB_1002_1014	76.883	0.3416	1.26716	0.101074	3.3797	0.000725654	0.00435393
PAXI_24_36	301.28	0.333133	1.25975	0.089397	3.72644	0.000194203	0.00141491
SRC8_CHICK_492_504	910.29	0.329685	1.25674	0.135498	2.43313	0.0149688	0.0462673
EPOR_361_373	136.094	0.323402	1.25128	0.167569	1.92996	0.0536114	0.111599
K2C8_425_437	17.3426	0.317951	1.24656	0.14479	2.19595	0.0280954	0.0666449
RON_1353_1365	18.2321	0.307036	1.23716	0.200897	1.52832	0.126433	0.222348
CRK_214_226	17.3979	0.296429	1.2281	0.229083	1.29398	0.195672	0.321911
PECA1_706_718	282.925	0.281174	1.21518	0.0922509	3.04793	0.00230421	0.0117515
STAT4_714_726	17.7189	0.276648	1.21138	0.223872	1.23574	0.216554	0.345133
PLCG1_764_776	595.022	0.26166	1.19886	0.189668	1.37957	0.167719	0.280448
PGFRB_572_584	305.704	0.259095	1.19673	0.10905	2.37592	0.0175053	0.0513592
RAF1_332_344	83.4977	0.25383	1.19237	0.199077	1.27504	0.202297	0.327528
PGFRB_709_721	76.1263	0.250395	1.18953	0.106166	2.35854	0.0183472	0.0513592
DCX_109_121	25.7509	0.239953	1.18095	0.203209	1.18082	0.237674	0.361833
CTNB1_79_91	55.3834	0.228241	1.17141	0.113788	2.00585	0.0448728	0.0953546
VGFR2_1168_1180	36.2568	0.225577	1.16924	0.216924	1.03989	0.298391	0.434798
CDK7_157_169	9.81121	0.221127	1.16564	0.347604	0.636147	0.52468	0.677207
PRRX2_202_214	61.2917	0.216918	1.16225	0.0956866	2.26696	0.0233927	0.0581964
K2C6B_53_65	41.3738	0.204778	1.15251	0.124757	1.64141	0.100713	0.183442
ODBA_340_352	28.1484	0.192055	1.14239	0.373852	0.513718	0.607449	0.746504
ZBT16_621_633	8.9863	0.19168	1.14209	0.23179	0.826957	0.408262	0.562739
CDK2_8_20	334.819	0.18223	1.13464	0.0854373	2.13291	0.0329325	0.0730242
B3AT_39_51	10.8837	0.176423	1.13008	0.277254	0.636323	0.524566	0.677207
EGFR_1190_1202	26.1869	0.175645	1.12947	0.280465	0.626263	0.531143	0.677207
FES_706_718	290.219	0.159172	1.11665	0.0705987	2.2546	0.0241586	0.0586708
FGFR1_761_773	22.4163	0.153824	1.11251	0.268987	0.571865	0.567413	0.705807
RON_1346_1358	57.1242	0.126289	1.09148	0.104385	1.20983	0.226343	0.349803
FER_707_719	153.326	0.114081	1.08229	0.0609417	1.87196	0.0612116	0.124872
VGFR1_1326_1338	42.016	0.105476	1.07585	0.103239	1.02167	0.306937	0.440952
PP2AB_297_309	15.2151	0.0944739	1.06768	0.240625	0.392618	0.694602	0.795647
JAK1_1015_1027	111.887	0.0898895	1.06429	0.0624003	1.44053	0.149717	0.254519
PDPK1_2_14	227.343	0.0773551	1.05508	0.063475	1.21867	0.222969	0.349803
EPHA2_765_777	411.741	0.0499551	1.03523	0.0614676	0.812706	0.416387	0.566286
PGFRB_768_780	31.9709	0.049357	1.0348	0.180573	0.273336	0.784595	0.879436
ART_004_EAIYAAPFAKKKXC	493.249	0.0464189	1.0327	0.0957506	0.48479	0.627825	0.762359
CD79A_181_193	3879.99	0.0258096	1.01805	0.243661	0.105924	0.915642	0.953016
FRK_380_392	616.977	0.000124511	1.00009	0.054693	0.00227653	0.998184	0.998184
PGFRB_1014_1028	206.178	-0.00624875	0.995678	0.123343	-0.0506618	0.959595	0.969096
EPHA7_607_619	209.325	-0.00641258	0.995565	0.0950935	-0.0674345	0.946236	0.965161
EPHB1_771_783	187.58	-0.0129151	0.991088	0.159187	-0.0811319	0.935337	0.963681
ZAP70_485_497	95.3801	-0.0155409	0.989286	0.0879461	-0.176709	0.859737	0.919273
JAK2_563_577	67.2403	-0.020924	0.985601	0.117199	-0.178534	0.858304	0.919273
NTRK2_696_708	40.5307	-0.0279886	0.980787	0.164871	-0.169761	0.865198	0.919273
VGFR3_1061_1073	13.7294	-0.0294534	0.979791	0.232193	-0.126849	0.89906	0.945403
MET_1227_1239	69.6653	-0.0315798	0.978348	0.122189	-0.258451	0.796059	0.882587
FAK1_569_581	38.748	-0.035342	0.9758	0.143714	-0.24592	0.805744	0.883719
KSYK_518_530	31.3783	-0.0442587	0.969788	0.113938	-0.388444	0.697688	0.795647
MK12_178_190	15.0972	-0.0582629	0.96042	0.152295	-0.382566	0.702041	0.795647
LCK_387_399	109.875	-0.0661167	0.955206	0.0827564	-0.798931	0.424331	0.569496
RASA1_453_465	217.306	-0.0733875	0.950404	0.116556	-0.62963	0.528936	0.677207
PGFRB_771_783	35.3561	-0.10533	0.929592	0.112707	-0.934551	0.35002	0.495861
MK14_173_185	10.9401	-0.108452	0.927583	0.271213	-0.399878	0.689246	0.795647
LAT_194_206	70.264	-0.10902	0.927218	0.249323	-0.437265	0.661919	0.794303
ERBB4_1181_1193	13.9687	-0.109092	0.927172	0.272899	-0.399751	0.68934	0.795647
CBL_693_705	125.591	-0.132023	0.912551	0.21949	-0.6015	0.547507	0.689454
VGFR1_1040_1052	19.5937	-0.148746	0.902034	0.165488	-0.898833	0.368742	0.515228
VGFR2_989_1001	204.033	-0.180046	0.882675	0.120054	-1.49971	0.13369	0.231125
TEC_512_524	50.5757	-0.194838	0.873671	0.0965951	-2.01706	0.0436895	0.0948154
FAK2_572_584	160.688	-0.232951	0.850893	0.0938256	-2.48281	0.0130351	0.0443194
RET_1022_1034	334.128	-0.235579	0.849344	0.0808019	-2.91551	0.00355106	0.0157482
EPHA1_774_786	249.139	-0.236624	0.848729	0.109219	-2.16651	0.0302722	0.0701764
41_654_666	187.778	-0.248404	0.841827	0.147272	-1.6867	0.091661	0.16999
TYRO3_679_691	48.6766	-0.286246	0.820033	0.117349	-2.43927	0.0147168	0.0462673
LAT_249_261	228.89	-0.290792	0.817453	0.123592	-2.35285	0.0186303	0.0513592
ANXA1_14_26	117.883	-0.297899	0.813436	0.102733	-2.89974	0.00373476	0.0158727
PTN11_539_551	10.5878	-0.305764	0.809014	0.285723	-1.07014	0.284555	0.426833
VGFR2_1052_1064	40.6334	-0.325287	0.798139	0.152032	-2.1396	0.0323873	0.0730242
SRC8_CHICK_470_482	17.2278	-0.355146	0.78179	0.336984	-1.0539	0.291931	0.43155
MK10_216_228	39.017	-0.366071	0.775893	0.154241	-2.37337	0.0176268	0.0513592
FGFR3_753_765	58.7031	-0.429248	0.742649	0.164102	-2.61575	0.00890321	0.0361066
MBP_198_210	22.158	-0.505885	0.704228	0.21791	-2.32153	0.0202582	0.052983
PDPK1_369_381	99.294	-0.533185	0.691027	0.204725	-2.6044	0.00920364	0.0361066
INSR_992_1004	26.2293	-0.545116	0.685336	0.213197	-2.55686	0.0105621	0.0377404
FGFR2_762_774	68.1704	-0.681173	0.623658	0.177632	-3.83474	0.0001257	0.00106845
ERBB2_1241_1253	84.2377	-0.724005	0.605414	0.16185	-4.4733	7.70214e-06	7.85618e-05
PRGR_545_557	3.97193	-0.724769	0.605094	0.399089	-1.81606	0.0693614	0.138723
ERBB2_870_882	74.6058	-0.738996	0.599156	0.154078	-4.79624	1.61673e-06	3.00811e-05
VGFR2_1046_1058	28.984	-0.763841	0.588926	0.163882	-4.66093	3.14789e-06	4.01356e-05
VGFR2_944_956	14.9631	-0.853009	0.553629	0.250372	-3.40697	0.000656895	0.0041877
ERBB4_1277_1289	32.5444	-1.39958	0.37904	0.294833	-4.74702	2.06439e-06	3.00811e-05
EGFR_1165_1177	38.5723	-1.44562	0.367133	0.222237	-6.50488	7.77545e-11	7.93096e-09
NCF1_313_325	65.7116	-1.58849	0.332518	0.291606	-5.44739	5.11144e-08	2.60683e-06
