# Supplementary material for: Comprehensive Kinase Activity Profiling Revealed the Kinase Activity Patterns Associated with the Effects of EGFR Tyrosine Kinase Inhibitor Therapy in Advanced Non-Small-Cell Lung Cancer Patients with Sensitizing EGFR Mutations
Source: Proteomes. 2023 Feb 5;11(1):6. doi: 10.3390/proteomes11010006 (PMC9944465; doi:10.3390/proteomes11010006)
Supplement: Supplementary file 1 [file proteomes-11-00006-s001.zip › Supplementary_table5_network_prognosis.xlsx]

## Sheet: test2_ver2
Supplementary table 5 Network analysis of kinases in the NSCLC patients with poor prognosis
Kinase	Uniprot ID	BetweennessCentrality	ClosenessCentrality	Degree	Stress	Fold change
PDGFRB	P09619	0.00343497	0.547619	6	8	1.26716
PIK3R1	P27986	0.183295	0.793103	17	248	1.51574
EGFR	Q9H2C9	0.230238	0.851852	19	306	0.367133
PXN	P49023	0.023615	0.621622	9	66	1.25975
MAPK1	P28482	0.0709711	0.69697	14	140	2.02401
TYRO3	Q06418	0	0.45098	1	0	0.820033
EFS	O43281	0	0.396552	1	0	1.71971
DYRK1A	Q13627	0	0	0	0	3.11653
ENO2	P09104	0	0.5	4	0	1.35072
ANXA2	P07355	0.00197628	0.489362	3	2	1.65991
NCF1	Q9UDV9	0.00186649	0.469388	4	6	0.332518
KDR	P35968	0.0302403	0.676471	12	74	0.553629
EPOR	P19235	0	0.522727	4	0	1.59906
PDPK1	O15530	0.00786122	0.522727	5	20	0.691027
RET	Q9H4A2	0.00122341	0.589744	8	4	0.849344
CHRND	Q07001	0	0	0	0	2.55158
ERBB4	Q15303	0.00310559	0.605263	9	10	0.37904
PGR	P06401	0.0101264	0.589744	8	24	1.57995
ANXA1	P04083	0	0.479167	2	0	0.813436
PTK2B	Q14289	0.115309	0.638889	10	188	0.850893
INSR	P06213	0.00467122	0.547619	5	14	0.685336
PECAM1	Q9NPB7	0.0106297	0.575	8	28	1.21518
FGFR3	P22607	0.00219587	0.589744	7	8	0.742649
CD247	P20963	0	0.511111	3	0	1.731
FGFR2	Q9UQH7	0.00859527	0.638889	10	26	0.623658
ERBB2	P04626	0.120686	0.793103	17	218	0.599156
